# Supplementary material for: Integrated genomics and proteomics of the Torpedo californica electric organ: concordance with the mammalian neuromuscular junction
Source: Skelet Muscle. 2011 May 4;1:20. doi: 10.1186/2044-5040-1-20 (PMC3156643; doi:10.1186/2044-5040-1-20)
Supplement: Additional file 1 — Torpedo californica electric organ proteome. All 435 proteins, identified across different sample processing and mass spectral data acquisition techniques, representing the T. californica proteome are listed in separated tabs based on the method of identification. Electric organ fractions were separated by SDS-PAGE and analyzed by nanospray electrospray ionization quadrupole linear ion-trap tandem mass spectrometry (ESI-LTQ MS/MS) or matrix-assisted laser desorption/ionization - time of flight/time of flight mass spectrometry (MALDI-TOF/TOF MS). For ESI-LTQ MS/MS, mass spectral matching of raw spectra against UniProtKB and Torpedo cDNA library was performed in BioWorks 3.3.1 in which the peptide acceptance criteria was set at ΔCn >0.1, a variable threshold of Xcorr versus charge state: Xcorr = 1.9 for z = 1, Xcorr = 2.2 for z = 2, and Xcorr = 2.5 for z = 3, protein Xcorr >40, and a peptide probability based score with a P value <0.01. All cDNA sequences were queried in blastx (standard genetic code, Swiss-Prot, default algorithm parameters except for BLOSSUM80 scoring matrix) for identification via sequence similarity with a known protein, first across all species and then against Homo sapiens selected database (column C: all species/Homo sapiens). Score of blastx alignments: black ≥200, pink = 80-200, green = 50-80. For MALDI-TOF/TOF MS of cytosolic proteins resolved two dimensionally, acquired data were searched against UniProtKB/Swiss-Prot (release 15.0) by MASCOT using the following parameters: MS peak filtering mass range 800-4,000 Da, minimum S/N 10, peak density filter 50 per 200 Da, maximum number peaks 65; MS/MS peak filtering: mass 60 Da to 20 Da below precursor mass, lowest precursor 707.46 Da, peak density filter 50 per 200 Da, maximum number peaks 65, fixed modification carbamidomethyl (C), variable modification oxidation (M), fragment ion tolerance 0.3, precursor tolerance 0.5. Proteins identified by the MASCOT algorithm were filtered based on proteins [file 2044-5040-1-20-S1.XLS]

## Sheet: ID_1D-cDNA_Uniprot_2D-SDS-PAGE
Proteins identified across different techniques:
Proteins resolved in 1D or 2D SDS-PAGE, analysed by ESI-LTQ-MSMS or MALDI-TOFTOF MS, and idenfied byBioworks3.1-Sequest referencing the Torpedo cDNA database and UniProt or by MASCOT referencing UniProt.
Applied Technique		1D ESI-LTQ-MSMS							*Includes CM oxidations	**Top Individual Score Found						2D ESI-LTQ-MSMS			2D MALDI-MSMS									Parameters
Protein Name		DB:Torpedo cDNA	P-value**	Xcorr**	Unique Peptide Count*		DB:Uniprot ID	Uniprot AC	Unique Peptide Count*	P-value**	Xcorr**		Spot#	DB:Uniprot ID	Uniprot AC	Unique Peptide Count*	P-value**	Xcorr**	Spectra	Pep. Count	Protein Score	Protein Score C. I. %	Total Ion Score	Total Ion C. I. %	PI	Coverage %	MASS	ESI-LTQ-MSMS
14-3-3 protein epsilon	1433E	Contig[1228]	1.89843e-05	50.156	5		1433E_BOVIN	P62261	12	2.59792e-13	80.3266		7	1433E_CHICK	Q5ZMT0				26	17	341	100	229	100	4.63	71	29326	Peptide:
14-3-3 protein gamma	1433G	Contig[1908]	2.16355e-08	70.2106	11								8	1433G_BOVIN	P68252				26	15	200	100	126	100	4.8	55	28406	PepProb>0.01
													109	1433G_CHICK	Q5F3W6				26	14	164	100	75	99.998	4.8	42	28384	Xcorr v Charge State:
Acetylcholinesterase	ACES	Contig[3382]	1.67644e-13	40.2397	5		ACES_TORCA	P04058	29	9.5709e-11	80.2516																	charge:Xcorr
Acetylcholine receptor subunit alpha	ACHA	Contig[0107]	1.11022e-16	218.302	28		ACHA_TORCA	P02710	28	2.22045e-16	170.281																	1:1.9
Acetylcholine receptor subunit beta	ACHB	Contig[0418]	1.92069e-13	90.2926	14		ACHB_TORCA	P02712	22	1.72085e-12	148.281																	2:2.2
Acetylcholine receptor subunit delta	ACHD	Contig[0166]	7.77156e-14	90.3092	10		ACHD_TORCA	P02718	19	1.88738e-14	120.312																	3:2.5
		Contig[0656]	2.14273e-12	78.2782	9																							4:3.0
Acetylcholine receptor subunit gamma	ACHG	Contig[0450]	3.47481e-09	80.2206	11		ACHG_TORCA	P02714	24	2.99427e-12	160.256
Actin-1	ACT1						ACT1_AEDAE	P49128	6	7.14762e-12	40.3211		90	ACT1_AEDAE	P49128				21	10	117	100	61	99.942	5.3	38	42045	Protein
Actin, cytoplasmic 1	ACTB	Contig[0532]	6.88338e-14	40.3211	4								18	ACTB_CANFA	O18840				26	14	389	100	312	100	5.29	52	42052	Distinct Peptides >2
ADP/ATP translocase 1	ADT1	Contig[2036]	2.31726e-10	70.2266	12		ADT1_BOVIN	P02722	7	9.81814e-07	60.2489																	Xcorr >40
Alpha-internexin	AINX	Contig[2305]	7.60503e-13	130.242	19		AINX_BOVIN	Q08DH7	4	9.76817e-05	40.1273		19	AINX_RAT	P23565				26	36	669	100	402	100	5.2	65	56253
Serum albumin	ALBU						ALBU_HUMAN	P02768	17	5.29988e-10	170.281		29	ALBU_RAT	P02770				26	29	380	100	175	100			70682	Parameters File
Fructose-bisphosphate aldolase C	ALDOC	Contig[1751]	6.07292e-13	140.305	21								43	ALDOC_RAT	P09117				23	14	108	100	29	16.652	6.67	51	39658	Trypsin-full enzymatic
Sodium/potassium-transporting ATPase subunit alpha-1	AT1A	Contig[0432]	1.11022e-15	488.355	64		AT1A_TORCA	P05025	47	2.10043e-11	250.281																	2 missed cleavages
							AT1A_TAESO	Q6RWA9	7	1.0299e-09	44.2444																	2.0 AMU(Da) Peptide Tolerance
sodium/potassium-transporting ATPase subunit beta-1	AT1B1	Contig[0004]	1.74527e-12	90.3058	15		AT1B1_TORCA	P05029	18	3.26406e-13	120.306																	1.0 AMU Fragment Ion Tolerance
ATP synthase subunit alpha, mitochondrial	ATPA	Q3_67_H19_296.F_001	3.55245e-10	110.218	12		ATPA_BOVIN	P19483	23	8.50431e-13	140.292		161	ATPA_RAT	P15999				26	19	190	100	111	100	9.22	30	59831	B&Y ions
		Contig[0621]	3.03413e-11	160.304	18								59	ATPA_RAT	P15999				26	24	302	100	165	100	9.2	46	59831	Modification: CM-15.99492
													60	ATPA_RAT	P15999				26	21	282	100	193	100	9.22	45	59831
													62	ATPA_XENLA	P08428				26	9	78	99.175	44	98.937			59060
ATP synthase subunit beta, mitochondrial	ATPB	Contig[1142]	1.11022e-16	70.3136	7		ATPB_BOVIN	P00829	11	2.80154e-11	80.2666		6	ATPB_RAT	P10719				19	12	139	100	60	99.929	5.19	29	56318	MALDI
60 kDa heat shock protein, mitochondrial	CH60	Q2_65_A14_209.F_252	9.18154e-13	140.264	19									CH60_RAT	P63039				26	12	71	96.3	45	98.38	5.91	28	61088	MS peak filtering 800-4000Da
Clathrin heavy chain 1	CLH1	Q1_72_K01_011.F_006	3.66374e-14	50.2861	7		CLH1_BOVIN	P49951	22	6.44216e-10	146.23																	min S/N 10
Desmin	DESM	Contig[2787]	1.11022e-15	250.381	35		DESM_BOVIN	O62654	13	4.45775e-10	78.2709																	peak density 50 per 200Da
Glutamate dehydrogenase 1, mitochondrial	DHE3						DHE3_BOVIN	P00366	9	1.20337e-11	60.2215		131	DHE3_BOVIN	P00366	5		50.2							6.8		55.7	max number peaks 65
Succinate dehydrogenase [ubiquinone] flavoprotein subunit, mitochondrial	DHSA	Q1_63_M19_301.F_243	9.3054e-08	40.25	4								152	DHSA_RAT	Q920L2				26	17	122	100	40	94.664	6.75	37	72596	MS/MS peak 60Da-20Da below precursor
Elongation factor 2	EF2	Contig[2119]	2.05078e-10	100.216	13		EF2_BOVIN	Q3SYU2	14	2.00296e-07	110.205																	peak density filter 50 per 200Da
Glyceraldehyde-3-phosphate dehydrogenase	G3P	Contig[0821]	2.22045e-15	180.331	23								57	G3P_MOUSE	P16858				26	8	102	99.997	80	99.999	8.44	27	36072	max number peaks 65
													65	G3P_RAT	P04797				17	6	137	100	108	100	8.14	24	36090
Guanine nucleotide-binding protein G(I)/G(S)/G(T) subunit beta-1	GBB1	Q1_43_G09_135.F_229	2.46978e-08	50.1776	5		GBB1_BOVIN	P62871	7	8.98285e-07	40.181																	Fixed modifications: Carbamidomethyl (C) Variable modifications: Acetyl (K),Oxidation (M)
Guanine nucleotide-binding protein subunit beta-2-like 1	GBLP	Q1_25_C03_035.F_226	6.39554e-08	50.2412	7								117	GBLP_BOVIN	P63243	4		40.2							7.57		34.9
Rho GDP-dissociation inhibitor 1	GDIR1	Contig[3260]	4.62507e-08	40.2342	4								9	GDIR1_RAT	Q5XI73				26	6	92	99.969	57	99.957	5.12		23261	Protein Score C. I. % >95%
78 kDa glucose-regulated protein	GRP78	Q1_62_I11_169.F_244	5.19159e-07	40.1824	4		GRP78_BOVIN	Q0VCX2	7	1.43541e-11	60.2662																	protein score>69
Glutathione S-transferase P	GSTP1	Contig[1711]	1.00342e-11	60.291	9								99	GSTP1_RAT	P04906				26	6	179	100	154	100	7.64	38	23851
Histone H4	H4	Contig[0374]	1.71588e-10	110.233	11		H4_SOLST	P27996	4	4.61437e-08	40.2049
Heat shock protein HSP 90-alpha	HS90A	Contig[0860]	1.33227e-14	264.25	33		HS90A_BOVIN	Q76LV2	9	7.72542e-08	70.1796		159	HS90A_RAT	P82995				26	19	130	100	65	99.975	4.93	20	85161
Isocitrate dehydrogenase [NADP], mitochondrial	IDHP	Contig[1325]	4.44089e-15	206.286	24		IDHP_BOVIN	Q04467	4	5.10404e-10	40.2238
Vimentin	IF3T	Contig[0190]	1.4877e-13	180.267	46		IF3T_TORCA	P23729	40	5.72298e-11	130.269
Keratin, type I cytoskeletal 9	K1C9						K1C9_HUMAN	P35527	18	1e-30	120.447		70	K1C9_HUMAN	P35527	4		40.2							5.14		62
Keratin, type II cytoskeletal 1	K2C1						K2C1_CANFA	Q6EIY9		6.66134e-15	126.335		26	K2C1_PANTR	A5A6M6					17	125	100	68	99.993	5.91		65489
Adenylate kinase isoenzyme 1	KAD1	Q2_61_I20_313.F_244	3.39913e-09	80.2299	8								121	KAD1_RAT	P39069				26	12	202	100	127	100	7.66	60	21684
Creatine kinase M-type	KCRM	Contig[0022]	5.55112e-15	220.343	28		KCRM_TORCA	P04414	27	1.11022e-16	164.35
		Contig[0108]	7.06416e-10	50.2185	5
Pyruvate kinase muscle isozyme	KPYK						KPYK_CHICK	P00548	10	1.11022e-15	100.278		130	KPYK_CHICK	P00548	7		70.2							7.28		57.8
Pyruvate kinase isozymes M1/M2	KPYM	Contig[0784]	1.11022e-15	240.296	28								34	KPYM_RAT	P11980				26	18	206	100	137	100	6.63	36	58294
L-lactate dehydrogenase B chain	LDHB	Contig[2017]	1.00153e-11	118.286	16								28	LDHB_RAT	P42123				23	10	162	100	121	100	5.7	30	36874
Malate dehydrogenase, mitochondrial	MDHM	Contig[2504]	2.90878e-13	120.333	14		MDHM_BOVIN	Q32LG3	4	8.98522e-08	40.2304		104	MDHM_RAT	P04636				26	19	511	100	415	100	8.93	63	36117
Myelin protein P0	MYP0	Contig[2997]	4.44089e-15	40.3004	5		MYP0_HETFR	P20938	8	3.10878e-08	50.2438
Nucleoside diphosphate kinase B	NDKB	Q2_24_O04_063.F_229	1.97065e-12	60.233	7								81	NDKB_MOUSE	Q01768				21	5	90	99.944	57	99.775	8.52		17401
NADH-ubiquinone oxidoreductase 75 kDa subunit	NDUS	Q1_23_I01_009.F_226	3.39586e-09	40.31	4								162	NDUS1_RAT	Q66HF1				26	21	276	100	204	100	5.65	28	80331
2-oxoglutarate dehydrogenase, mitochondrial	ODO1						ODO1_BOVIN	Q148N0	5	2.84771e-07	40.2281		160	ODO1_BOVIN	Q148N0	6		60.2							5.98		111.2
Pyruvate dehydrogenase E1 component subunit alpha	ODPA	Contig[1895]	3.18386e-07	50.1688	6								42	ODPA_MOUSE	P35486				26	16	154	100	77	99.998
Protein disulfide-isomerase A3	PDIA3	Contig[1112]	1.84586e-11	80.2333	8		PDIA3_BOVIN	P38657	4	3.12617e-07	40.1538
Phosphatidylethanolamine-binding protein 1	PEBP1	Contig[0595]	3.31829e-08	40.2024	4								10	PEBP1_RAT	P31044				26	8	179	100	139	100	5.48	64	20902
Phosphoglycerate kinase 1	PGK1	Q2_44_E16_245.F_234	1.1785e-11	90.2508	12								58	PGK1_BOVIN	Q3T0P6				26	20	225	100	130	100	8.48	60	44908
		Q1_21_M21_333.F_216	1.21079e-06	70.1969	9
Plectin-1	PLEC1	Q1_66_M09_141.F_251	1.44329e-13	80.3084	10		PLEC1_CRIGR	Q9JI55	13	4.69796e-05	90.1592
Peptidyl-prolyl cis-trans isomerase A	PPIA	Contig[2155]	8.49543e-12	70.2964	8								151	PPIA_RAT	P10111				26	10	96	99.987	19	0	8.34		18091
Peroxiredoxin-6	PRDX6	Contig[0250]	3.91073e-10	60.2378	7								75	PRDX6_RAT	O35244				9	7	186	100	109	100	5.64	36	24860
26S protease regulatory subunit 4	PRS4	Contig[3644]	2.0487e-07	50.1877	7		PRS4_CHICK	Q90732	5	0.000152036	50.1561
26S protease regulatory subunit 8	PRS8	Contig[2203]	1.68191e-09	50.2001	5		PRS8_BOVIN	P62194	9	5.72464e-11	70.2346
Proteasome subunit alpha type-3	PSA3	Contig[2525]	4.66505e-11	70.2145	8		PSA3_BOVIN	Q58DU5	7	8.41387e-10	60.2126
26S proteasome non-ATPase regulatory subunit 7	PSD7	Q1_72_K05_075.F_006	4.43623e-11	90.2645	9		PSD7_BOVIN	Q3ZBD0	8	1.88174e-06	60.1669
Glycogen phosphorylase, brain form	PYGB	Q2_70_C18_275.F_004	1.1513e-12	190.273	24		PYGB_BOVIN	Q3B7M9	11	4.80715e-11	70.2792
60S ribosomal protein L17	RL17	Contig[1962]	8.19922e-11	60.2252	8		RL17_BOVIN	Q3T025	4	3.83943e-10	40.2477
60S ribosomal protein L23a	RL23A	Contig[0356]	6.2535e-10	60.1565	8		RL23A_BOVIN	Q24JY1	9	2.24512e-09	70.1565
60S ribosomal protein L7a	RL7A	Contig[1862]	3.21965e-14	70.2158	8		RL7A_BOVIN	Q2TBQ5	4	2.98828e-11	40.2571
		Q1_61_A01_001.F_244	1.2369e-11	90.2227	9
60S acidic ribosomal protein P0	RLA0	Contig[0130]	3.73535e-11	90.2614	11		RLA0_BOVIN	Q95140		2.41887e-08	40.1691
40S ribosomal protein S7	RS7	Contig[1085]	1e-30	50.3113	5		RS7_BOVIN	A6H769	4	1.56963e-11	40.2238
40S ribosomal protein SA (Laminin receptor 1)	RSSA	Contig[0419]	6.35125e-11	70.2214	10		RSSA_BOVIN	P26452	4	1.38979e-10	40.2214
Vesicle-trafficking protein SEC22b	SC22B	Contig[2462]	2.73415e-11	90.2017	9		SC22B_CHICK	Q5ZJW4	4	3.35894e-09	40.1968
Spectrin alpha chain, brain	SPTA2	Contig[2314]	3.11062e-11	80.3014	9		SPTA2_CHICK	P07751	75	5.18474e-13	380.301
Stress-induced-phosphoprotein 1 (Hsc70/Hsp90-organizing protein))	STIP1	Contig[2924]	2.17467e-08	120.234	17		STIP1_BOVIN	Q3ZBZ8	4	3.25302e-05	40.1478		37	TERA_BOVIN	Q3ZBZ8	20		200.2							6.08		62.5
Erythrocyte band 7 integral membrane protein	STOM	Contig[0758]	1.46994e-12	58.2495	15		STOM_HUMAN	P27105	7	6.59769e-07	50.2023
Tubulin alpha-1A chain	TBA1A	Contig[0810]	1.30584e-11	126.296	16		TBA1A_CRIGR	P68362	16	2.27778e-10	96.2958
Tubulin beta-2C chain	TBB	Contig[0456]	1e-30	180.36	20								12	TBB_PIG	P02554				26	13	149	100	107	100	4.78	40	50285
Tubulin beta-1 chain	TBB1						TBB1_BRUPA	P18241	15	6.0929e-12	88.2835		17	TBB1_GADMO	Q9YHC3				17	6	123	100	83	100	4.79		50173
													85	TBB1_MANSE	O17449				26	17	205	100	134	100	4.75	41	50654
Tubulin beta-6 chain	TBB5	Contig[1601]	4.91194e-08	70.1902	7								11	TBB5_CRIGR	P69893				26	10	114	100	66	99.982	4.78	28	50095
T-complex protein 1 subunit alpha	TCPA	Contig[0647]	2.90701e-11	70.2517	10		TCPA_MOUSE	P11984 (P11983 )	6	3.45517e-07	40.1832
T-complex protein 1 subunit delta	TCPD	Contig[2205]	1.62581e-11	70.2253	10		TCPD_BOVIN	Q2T9X2	7	5.67175e-08	50.2244
T-complex protein 1 subunit theta	TCPQ	Contig[3597]	5.27356e-13	90.2397	16		TCPQ_BOVIN	Q3ZCI9	11	1.6559e-05	60.1919
Transitional endoplasmic reticulum ATPase	TERA	Q1_75_G01_007.F_008	1.22125e-14	40.3014	4		TERA_BOVIN	Q3ZBT1	12	4.49285e-11	60.2384		74	STIP1_BOVIN	Q3ZBT1	12		120.2							5.13		89.1
Triosephosphate isomerase	TPIS	Contig[1850]	1.86184e-12	120.241	16								98	TPIS_RAT	P48500				26	13	235	100	179	100	6.89	64	27345
Tropomyosin alpha-1 chain	TPM1	Q1_74_G17_263.F_005	5.47562e-12	96.2337	10								154	TPM1_BOVIN	Q5KR49	7		62.2							4.69		32.7
Voltage-dependent anion-selective channel protein 2	VDAC2	Contig[2762]	7.77156e-15	100.303	13								124	VDAC2_BOVIN	P68002	4		40.2							7.7		31.5
Vinculin	VINC	Q3_63_D21_324.F_244 4	1.22125e-14	50.2961	7		VINC_CHICK	P12003	7	9.47954e-08	70.1781

## Sheet: ID_in_cDNA_Only
Proteins identified only by searching ESI-LTQ MSMS data with the Torpedo cDNA library:
Proteins resolved in 1D SDS-PAGE (3-8% Tris-Acetate Nupage Midi Gel & 4-12% Bis-Tris Mini Gel ) analysed by ESI-LTQ-MSMS and idenfied byBioworks3.1-Sequest referencing the Torpedo cDNA database
Protein Name		DB:Torpedo cDNA	P-value**	Xcorr**	Unique Peptide Count*	*Includes CM oxidations	**Top Individual Score Found
14-3-3 protein zeta/delta	1433Z	Q3_73_P17_272.F_004	2.07026e-09	70.2119	11
14-3-3 protein beta/alpha	143B1/1433B	Contig[0325]	1.65598e-07	110.217	13
		Contig[2841]	2.44929e-05	40.1376	4
Serine/threonine-protein phosphatase 2A 65 kDa regulatory subunit A alpha isoform	2AAA	Q1_59_C15_227.F_239	3.45279e-12	48.2651	5
5'-nucleotidase	5NTD/5NTD	Q2_21_E06_085.F_216	5.86198e-13	40.2753	4
Actin, alpha skeletal muscle	ACT2/ACTS	Contig[0525]	2.11053e-12	48.233	6
Actin, aortic smooth muscle	ACTA	Contig[1172]	6.66134e-15	160.318	21
Actin, alpha cardiac muscle 1	ACTC	Contig[0669]	1.9873e-13	40.2261	4
Actin, cytoplasmic 2	ACTG	Contig[2630]	1e-30	110.331	16
Gamma-adducin	ADDG	Q3_65_N07_110.F_252	2.48002e-11	98.2219	10
ADP/ATP translocase 2	ADT3/ADT2	Contig[0593]	1.03261e-06	40.18	4
Alcohol dehydrogenase [NADP+]	AK1A1	Q4_69_B08_114.F_006	1.66557e-10	60.2291	7
Aldehyde dehydrogenase, mitochondrial	ALDH2	Contig[3684]	2.9976e-14	70.2658	7
Ankyrin-2	ANK2	Q4_63_P22_352.F_244	4.53301e-10	48.2371	5
Annexin A2	ANXA2	Contig[2147]	6.47815e-12	90.244	23
Annexin A6	ANXA6	Contig[0122]	1e-30	240.335	30
ADP-ribosylation factor 1	ARF2/ARF1	Contig[0429]	2.56154e-07	60.2103	8
Arginase-2, mitochondrial	ARGI2	Contig[2930]	1.9984e-14	166.312	22
Actin-related protein 2/3 complex subunit 2	ARPC2	Contig[0658]	1.93934e-06	50.1946	6
Actin-related protein 2/3 complex subunit 4	ARPC4	Contig[1152]	1.57011e-05	40.1932	4
ATP synthase subunit b, mitochondrial	AT5F1	Contig[0398]	2.55888e-09	100.203	19
ATP synthase subunit d, mitochondrial	ATP5H	Contig[2991]	1.56985e-06	80.1827	13
ATP synthase subunit gamma, mitochondrial	ATPG	Contig[0797]	9.38837e-09	60.2338	9
ATP synthase subunit O, mitochondrial	ATPO	Contig[1746]	8.06089e-11	80.2183	11
Brain acid soluble protein 1	BASP1/BASP1	Q3_64_L13_204.F_250	7.70495e-13	70.2779	9
Transforming growth factor-beta-induced protein ig-h3	BGH3	Contig[0772]	8.06758e-10	70.2322	10
C4b-binding protein alpha chain	C4BPA	Contig[2573]	7.88258e-14	50.2648	7
UPF0587 protein C1orf123	CA123 [C1orf123]	Contig[3573]	2.63852e-07	40.2185	4
Carnitine O-acetyltransferase	CACP	Contig[1033]	5.25469e-12	50.23	5
Carbonic anhydrase 13	CAH13	Contig[1358]	4.10591e-07	50.1832	5
Calmodulin	CALM	Contig[0124]	7.04214e-12	50.2396	10
Calreticulin	CALR	Contig[3781]	5.00211e-11	40.2822	5
		Q3_18B03.F_2172.ab1	2.26485e-13	40.2706	4
Cathepsin F	CATF	Q2_72_G18_279.F_006	6.54853e-08	68.2036	11
Caveolin-1	CAV1	Contig[0011]	6.44117e-10	50.2181	7
Caveolin-2	CAV2	Contig[0039]	4.20564e-11	50.2391	5
F-actin-capping protein subunit alpha-2	CAZA2	Contig[1911]	4.11722e-08	40.1758	4
Carbonyl reductase [NADPH] 1	CBR1	Q3_24_F23_358.F_228	3.69482e-12	70.2426	7
CD9 antigen	CD9	Contig[0377]	1.4019e-07	90.207	13
Uncharacterized protein C6orf130	CF130 [C6orf130]	TFI_1_F6.T3	1.63138e-06	40.2291	4
Coiled-coil-helix-coiled-coil-helix domain-containing protein 3	CHCH3	Contig[0043]	6.46345e-07	40.179	4
Collagen alpha-1(I) chain	CO1A1	Q4_71_P10_160.F_005	2.43478e-09	90.2434	10
Collagen alpha-2(I) chain	CO1A2	Contig[0236]	1e-30	60.262	8
Complement component C6	CO6	Contig[1474]	2.29483e-12	100.244	11
Collagen alpha-3(VI) chain	CO6A3	Q1_43_A21_321.F_229	3.45279e-13	110.252	15
Complement component C7	CO7	Contig[2587]	3.25318e-11	110.281	13
Cofilin-2	COF2	Contig[0501]	1.11022e-15	108.285	15
Cytochrome c oxidase subunit 1	COX1	Contig[0095]	4.51891e-08	40.222	6
Cytochrome c oxidase subunit 1	COX1	Contig[0068]	4.24885e-08	40.19	4
Cytochrome c oxidase subunit 4 isoform 1, mitochondrial	COX42/COX41	Contig[0434]	3.20674e-08	70.2127	8
Cytochrome c oxidase subunit 5A	COX5A	Contig[0346]	6.04741e-09	70.1912	4
Cytochrome P450 2J2	CP2D4/CP2J2	Contig[2401]	1.01898e-09	70.2275	10
Cystatin-B	CPI1/CYTB	Contig[0413]	1.68653e-08	60.2033	6
Copine-1	CPNE1	Q3_25_D03_036.F_226	9.925e-07	40.16	5
UPF0414 transmembrane protein C20orf30 homolog/40S ribosomal protein S25	CTO30/RS25-CTO30	Contig[1878]	6.6005e-06	40.1705	4
Cytochrome b	CYB	Contig[0151]	1.45137e-10	40.1942	4
		Contig[0117]	5.00711e-13	60.2299	6
Cytochrome c	CYC	Q4_75_L16_252.F_008	1.3111e-07	60.18	6
Dihydrolipoyl dehydrogenase, mitochondrial	DLDH	Q2_72_E10_149.F_006	2.45623e-05	40.17	4
DnaJ homolog subfamily C member 7	DNJC7	Q2_45_E22_341.F_238	2.61488e-09	50.2372	5
Trifunctional enzyme subunit alpha, mitochondrial	ECHA	Q3_65_P23_368.F_252	2.15383e-13	120.288	13
Enoyl-CoA hydratase, mitochondrial	ECHM	Contig[2202]	6.66134e-15	78.2538	8
Elongation factor 1-alpha 2	EF1A2	Contig[0548]	1.66682e-08	48.2292	6
Elongation factor 1-beta	EF1B	Contig[2618]	9.14491e-12	50.2249	5
Elongation factor 1-gamma	EF1G	Contig[1064]	1.53952e-08	50.2107	14
Elongation factor Tu, mitochondrial	EFTU	Q3_01_84D11.F_2172.ab1	2.97885e-10	40.2463	5
Eukaryotic translation initiation factor 1b	EIF1B	Q1_22_G21_327.F_222	3.98604e-09	40.2512	4
Eukaryotic translation initiation factor 3 subunit F	EIF3F	Contig[3009]	6.76165e-06	40.2174	4
Beta-enolase	ENOB	Contig[0005]	6.32827e-14	238.287	30
Endoplasmin	ENPL	Q4_66_B04_050.F_252	0.000185657	50.1713	5
Eukaryotic peptide chain release factor GTP-binding subunit ERF3A (GSPT1)	ERF3A	Contig[0997]	8.85958e-13	80.2781	9
Electron transfer flavoprotein subunit alpha, mitochondrial	ETFA	Q4__58_J02_026.F_239	4.90719e-13	90.2536	9
Hsc70-interacting protein	F10A1	Q1_63_G23_359.F_243	1.14585e-09	80.2782	9
UPF0195 protein FAM96A	FA96A	L19_F10-plasmid2_0296Aplate01_P1	1.53031e-05	40.1657	4
Fermitin family homolog 2	FERM2	Q2_69_K24_379.F_006	3.10063e-11	60.2238	6
Fibronectin	FINC	Q2_73_E12_181.F_004	6.51738e-08	50.1925	6
Glutamate carboxypeptidase 2	FOLH1	Contig[2337]	1.11022e-15	50.28	5
Ferritin heavy chain	FRIH	Contig[1077]	6.15628e-08	40.16	4
Glucose-6-phosphate isomerase	G6PI	Q2_69_G18_279.F_006	2.07612e-13	110.278	21
GATS-like protein 2	GATL1/GATL2	Q1_67_I15_233.F_001	4.72577e-09	60.1759	6
Gelsolin	GELS	Q1_72_K19_299.F_006	8.08575e-12	80.3093	9
		Q1_44_G17_263.F_234	8.88178e-15	50.2685	5
Glia maturation factor beta	GMFB	Contig[3775]	3.91868e-05	40.1763	4
Guanine nucleotide-binding protein G(s) subunit alpha isoforms Xlas (Adenylate cyclase-stimulating G alpha protein)	GNAS1	Contig[2082]	6.38112e-07	50.2022	6
Glutathione peroxidase 2	GPX2	Contig[0731]	4.24279e-08	40.1936	4
Phospholipid hydroperoxide glutathione peroxidase, mitochondrial	GPX4	Contig[1775]	4.66886e-09	40.2081	4
Glutathione S-transferase A	GSTA/NO	Contig[3072]	9.65273e-08	110.186	12
Glutathione S-transferase A4	GSTA4	Q2_75_M02_029.F_008	9.12269e-09	40.2137	4
Histone H1.0	H10	Contig[3194]	6.5707e-08	40.1772	4
Histone H2A.V	H2AV	Q1_67_G01_007.F_001	4.18085e-08	40.2042	4
histone H2B type 1-B	H2B7/H2B1B	Q4_21_H10_152.F_216	1.24197e-09	50.2771	5
Hemoglobin subunit alpha	HBA2/HBA	Contig[0722]	1.02085e-11	90.2855	10
Hemoglobin subunit gamma-1	HBB2/HBG1	Contig[0013]	8.8352e-10	120.274	12
High mobility group protein B1	HMGB1	Contig[2220]	2.44009e-09	40.2051	5
High mobility group protein B3	HMGB3	Q1_70_M03_045.F_004	1.57287e-08	40.1808	4
Heterogeneous nuclear ribonucleoprotein K	HNRPK	Q2_43_C14_211.F_229	7.17534e-10	60.2356	6
Hyaluronan and proteoglycan link protein 1	HPLN1	Contig[0457]	1.52928e-07	60.1662	7
Heat shock protein HSP 90-beta	HSP90B/HS90B,A	Contig[1655]	5.37681e-11	268.258	35
Eukaryotic initiation factor 4A-II	IF4A2	Contig[3094]	9.86211e-12	70.2572	11
Inositol monophosphatase	IMPA1	Contig[2201]	3.87288e-09	40.238	4
Isovaleryl-CoA dehydrogenase, mitochondrial	IVD	Contig[3764]	1.1906e-06	40.24	4
6-phosphofructokinase, liver type	K6PL	Contig[3388]	2.46425e-11	50.2068	6
Calcium/calmodulin-dependent protein kinase type II gamma chain	KCC2G	Contig[2982]	4.81393e-12	98.2821	12
Laminin subunit alpha-2	LAMA2	Contig[3176]	3.08512e-06	50.2132	5
		TFI_2_G4.T3	5.22149e-11	70.2495	9
Laminin subunit beta-2	LAMB2	Q4_75_F10_150.F_008	8.77332e-11	40.2411	5
		Contig[2949]	3.70836e-07	110.208	11
L-lactate dehydrogenase A chain	LDHA	Q1_62_A11_161.F_244	5.63893e-11	88.274	9
Fibromodulin	LUM/FMOD	Contig[0191]	2.11477e-09	40.1953	6
Methylmalonate-semialdehyde dehydrogenase [acylating], mitochondrial	MMSA	Contig[2125]	7.77156e-15	160.279	20
Phosphate carrier protein, mitochondrial	MPCP	Contig[0072]	2.77445e-12	70.2741	10
Methylmalonyl-CoA mutase, mitochondrial	MUTA	Contig[1566]	1.40998e-13	40.29	4
Matrix-remodeling-associated protein 7	MXRA7	Contig[1608]	3.34177e-13	50.2475	7
Myosin regulatory light polypeptide 9	MYL9	Contig[2773]	5.90694e-11	80.2869	9
Myosin-Ic	MYO1C	Contig[2676]	2.57748e-10	70.2518	8
		Q1_68_K17_267.F_005	4.23288e-06	60.2249	10
N-acetylated-alpha-linked acidic dipeptidase 2	NALD2	Contig[2492]	6.91227e-08	50.1785	6
NADH-cytochrome b5 reductase 1	NB5R1	Q3_44_F11_166.F_234	1e-30	108.337	13
NADH-cytochrome b5 reductase 3	NB5R3	Contig[2771]	1.84108e-11	130.3	16
NADH-ubiquinone oxidoreductase B14 subunit	NDUA6	Q1_70_O11_175.F_004	1.66422e-11	60.2475	12
NADH-ubiquinone oxidoreductase B12	NDUB3	Q4_73_D18_276.F_004	2.50799e-09	60.2341	9
Nidogen-2	NID2	Q1_71_I19_297.F_004	1.55161e-09	50.1845	5
Protein NipSnap homolog 2	NIPS2	Q4_21_F04_054.F_216	3.91278e-09	50.2458	7
Neuroplastin	NPTN	Contig[2569]	4.69624e-13	40.24	4
5'-nucleotidase domain-containing protein 2	NT5D2	Contig[2306]	1.14886e-11	50.34	5
NADH-ubiquinone oxidoreductase chain 1	NU1M	Contig[0057]	8.07845e-09	68.2394	7
NADH dehydrogenase [ubiquinone] 1 alpha subcomplex subunit 4-like 2	NUA4L	Contig[0693]	1.26401e-09	40.2	4
Protein DJ-1	PARK7	Q4_74_D10_148.F_006	4.38102e-10	40.2121	4
Programmed cell death 6-interacting protein	PDC6I	Contig[1743]	1.10165e-09	50.2446	6
Programmed cell death protein 5	PDCD5	Q1_25_G07_103.F_226	1.61644e-08	40.23	4
Phosphoglycerate mutase 2	PGAM2	Contig[0314]	1.87957e-09	60.2228	6
Phosphoglucomutase-1	PGM1	Contig[2606]	8.33089e-11	58.2459	9
Membrane-associated progesterone receptor component 1	PGRC1	Contig[1731]	6.56303e-10	50.2872	6
Prohibitin	PHB	Contig[2542]	7.77479e-08	70.1921	11
Prohibitin-2	PHB2	Contig[2456]	7.92699e-13	90.2878	15
Protein-L-isoaspartate(D-aspartate) O-methyltransferase	PIMT	Contig[0472]	1.39888e-13	70.2556	10
Peptidyl-prolyl cis-trans isomerase NIMA-interacting 1	PIN1	Contig[1139]	2.33147e-14	50.2536	5
Perilipin-3	PLIN2/PLIN3	Q3_75_B03_034.F_008	1.87006e-10	50.2652	7
Bisphosphoglycerate mutase	PMGE	Contig[3137]	4.69584e-10	40.1741	4
Selenoprotein W	POL3/SELW	Contig[2831]	1.69777e-06	40.1712	5
Peptidyl-prolyl cis-trans isomerase B	PPIB	Q2_23_A04_049.F_227	2.5444e-10	80.2205	12
Peroxiredoxin-1	PRDX1	TFI_2_F4.T3	1.66223e-11	40.2138	4
Thioredoxin-dependent peroxide reductase, mitochondrial	PRDX3	Contig[3130]	7.55363e-09	40.24	4
Profilin-2	PROF2	Contig[2020]	2.92967e-10	40.2318	4
26S protease regulatory subunit S10B	PRS10	Q4_71_L02_028.F_005	1.69255e-08	100.231	11
26S protease regulatory subunit 6A	PRS6A	Contig[3278]	7.55618e-12	100.285	12
Proteasome subunit alpha type-2	PSA2	Contig[2837]	3.55271e-14	60.2967	8
Proteasome subunit alpha type-5	PSA5	Contig[2723]	1.37926e-10	60.2605	8
Proteasome subunit alpha type-6	PSA6	Q2_68_C24_371.F_005	1.22088e-10	40.2053	4
Proteasome subunit alpha type-7	PSA7	Q2_62_O08_127.F_244	7.42184e-12	70.2734	7
Proteasome subunit beta type-3	PSB3	Contig[2098]	2.53131e-13	68.284	9
Proteasome subunit beta type-4	PSB4	Q1_67_G11_167.F_001	6.99441e-14	50.2677	7
Proteasome subunit beta type-5	PSB5	Contig[0706]	4.1736e-09	90.2111	10
Proteasome subunit beta type-7	PSB7	Q2_66_I12_185.F_252	7.55768e-07	50.1646	6
26S proteasome non-ATPase regulatory subunit 13	PSD13	Q1_63_C07_099.F_243	4.07537e-07	40.1968	4
Proteasome activator complex subunit 4	PSME4	Q4_60_F18_278.F_245	4.25124e-10	50.212	5
Pentraxin-related protein PTX3	PTX3	Contig[0045]	7.77156e-14	110.314	12
Cytochrome b-c1 complex subunit 1, mitochondrial	QCR1	Contig[2335]	7.99361e-14	90.2898	11
Cytochrome b-c1 complex subunit 7	QCR7	Contig[2670]	1.00253e-12	50.28	5
Ras-related protein Rab-2A	RAB2A	Contig[2834]	2.65836e-08	50.1929	6
Ras-related protein Rab-5A	RAB5A	Q2_71_C12_179.F_005	1.31443e-07	40.19	6
Ras-related protein Ral-B	RAL/RALB	Contig[2804]	7.80265e-11	100.275	13
GTP-binding nuclear protein Ran	RAN	Contig[2216]	4.89084e-08	40.1884	4
GTPase Kras	RASK	Q1_21_I23_361.F_216	6.25056e-13	50.3002	5
Ras-related protein Rab-11A	RB11A	Q2_45_M08_125.F_238	4.37863e-09	40.1765	5
Receptor expression-enhancing protein 5	REEP5	Contig[1610]	2.97897e-07	40.2319	4
60S ribosomal protein L10	RL10	Contig[0069]	1.82809e-06	40.1631	4
60S ribosomal protein L10a	RL10A	Contig[1701]	4.64544e-10	70.2167	8
60S ribosomal protein L12	RL12	Contig[0617]	1.47118e-06	50.2232	6
60S ribosomal protein L13	RL13	Q1_43_C19_291.F_229	2.40758e-08	50.1819	5
60S ribosomal protein L13a	RL13A	Contig[2282]	1.76118e-07	50.1684	5
60S ribosomal protein L14	RL14	Contig[0053]	3.13493e-09	40.256	4
60S ribosomal protein L15	RL15	Contig[2350]	3.10768e-10	90.2208	6
60S ribosomal protein L18	RL18	Contig[0929]	2.62129e-09	50.2499	5
60S ribosomal protein L26	RL26	Contig[2000]	3.02813e-06	70.1731	7
60S ribosomal protein L36	RL36	Contig[1833]	1.12592e-06	50.1981	5
60S ribosomal protein L4	RL4	Contig[0064]	4.5481e-08	40.2587	5
		Contig[2678]	7.12203e-07	40.1567	4
60S ribosomal protein L6	RL6	Contig[1047]	1.41255e-06	40.1672	4
60S ribosomal protein L8	RL8	Contig[0982]	1.19204e-09	40.233	4
Ras-related protein R-Ras2	RRAS2	Q2_25_M22_349.F_226	1.52556e-11	50.2626	7
40S ribosomal protein S16	RS16	Contig[0794]	1.81578e-08	40.1812	8
40S ribosomal protein S18	RS18	Contig[0196]	6.84963e-08	90.2152	11
40S ribosomal protein S19	RS19	Contig[0492]	8.64741e-10	70.2813	8
40S ribosomal protein S2	RS2	Contig[1716]	2.29769e-08	50.1906	5
40S ribosomal protein S23	RS23	Contig[0935]	2.41936e-09	40.2004	4
40S ribosomal protein S3	RS3	Contig[0766]	1.29849e-06	60.2422	17
40S ribosomal protein S8	RS8	Contig[2040]	2.91474e-09	60.227	7
40S ribosomal protein S9	RS9	Contig[0243]	6.24286e-05	90.1514	11
Reticulon-4	RTN4	Contig[0464]	6.13842e-12	130.235	17
Adenosylhomocysteinase	SAHH	Q3_21_N07_110.F_216	4.6928e-10	80.1979	10
Sorting and assembly machinery component 50 homolog	SAM50	Q3_58_D17_260.F_239	1.11624e-07	50.2	5
Ribosome maturation protein SBDS	SBDS	Contig[1868]	1.15377e-05	70.1538	7
Selenium-binding protein 1	SBP1A/SBP1	Q3_66_J11_170.F_252	3.26061e-05	40.1769	4
Serum deprivation-response protein	SDPR	Contig[1104]	7.95132e-10	80.2561	8
Septin-6	SEPT6	Q4_70_P06_096.F_004	1.4473e-07	50.1698	8
Sestrin-3	SESN3	Contig[2070]	2.43949e-09	70.187	10
NAD-dependent deacetylase sirtuin-5	SIRT5	Contig[3495]	3.88267e-11	40.23	4
Sarcolemmal membrane-associated protein	SLMAP	Contig[1799]	8.17246e-11	178.247	23
SET and MYND domain-containing protein 2	SMYD2	Contig[0125]	4.03949e-06	40.1983	4
Sorcin	SORCN	Contig[1643]	4.996e-12	100.299	14
Serine-threonine kinase receptor-associated protein	no/STRAP	Contig[0040]	2.07548e-08	50.2058	5
Sushi, von Willebrand factor type A, EGF and pentraxin domain-containing protein 1	SVEP1	Q3_73_L07_108.F_004	3.33711e-11	40.2425	4
Transgelin	TAGL	Contig[3304]	1.43658e-07	100.198	12
Tubulin alpha-4A chain	TBA/TBA4A	Contig[0177]	4.11782e-11	88.2542	11
Tubulin-folding cofactor B	TBCB	Contig[3091]	4.18699e-07	50.1746	5
Activated RNA polymerase II transcriptional coactivator p15	TCP4	Contig[0279]	7.33304e-08	40.1813	4
T-complex protein 1 subunit epsilon	TCPE	Contig[1730]	2.10942e-14	60.3094	10
Prostaglandin E synthase 3	TEBP	Contig[2108]	1.45073e-07	60.2474	9
Acetyl-CoA acetyltransferase, mitochondrial	THIL	Contig[2443]	7.34413e-12	80.2652	9
Thioredoxin	THIO	Contig[2655]	1.24033e-05	40.1677	4
Transmembrane emp24 domain-containing protein 10	TMEDA	Contig[0854]	8.76619e-08	40.2078	5
Mitochondrial import receptor subunit TOM34	TOM34	Q1_73_A07_097.F_004	6.22835e-13	40.3154	7
Mitochondrial import receptor subunit TOM70	TOM70	Q3_23_P03_048.F_227	1.30351e-10	40.25	4
Tumor protein D54	TPD54	Contig[0299]	5.58902e-07	60.1717	6
Tropomyosin alpha-4 chain	TPM4	Q4_64_H16_248.F_250	1.90847e-12	60.3224	6
Thymidine phosphorylase	TYPH	Contig[1779]	1.11022e-14	110.296	13
Ubiquitin	UBIQ	Contig[0504]	2.16367e-10	40.2288	5
ubiquitin carboxyl-terminal hydrolase isozyme L3	UCHL3	Q1_59_G09_135.F_239	5.10415e-08	60.2037	6
Vesicle-associated membrane protein 3	VAMP3	Q4_74_D04_052.F_006	6.10845e-12	40.26	4
V-type proton ATPase catalytic subunit A	VATA	Q3_23_J13_202.F_227	1.0969e-05	40.1536	4
V-type proton ATPase subunit B, brain isoform	VATB2	Q2_43_C02_019.F_229	1.46143e-10	50.21	5
V-type proton ATPase 16 kDa proteolipid subunit	VATL	Q1_25_M01_013.F_226	2.48484e-08	48.2528	5
WD repeat-containing protein 1	WDR1	Contig[1103]	4.17177e-09	50.2566	6

## Sheet: ID_in_UniProt_only
Proteins identified only by searching ESI-LTQ MSMS data with UniProtKB:
Proteins resolved in 1D SDS-PAGE (3-8% Tris-Acetate Nupage Midi Gel & 4-12% Bis-Tris Mini Gel ) analysed by ESI-LTQ-MSMS and idenfied byBioworks3.1-Sequest referencing UniProtKB/SwissProt DB
Protein Name	DB:Uniprot ID	Uniprot AC	Unique Peptide Count*	P-value**	Xcorr**	*Includes CM oxidations	**Top Individual Score Found
Alpha-1-acid glycoprotein 1	A1AG1_HUMAN	P02763	4	1.61615e-11	40.2509
Alpha-1-antitrypsin	A1AT_HUMAN	P01009	8	3.20299e-12	80.2909
Alpha-2-macroglobulin	A2MG_HUMAN	P01023	7	1.8823e-07	70.2236
Alpha-1-antichymotrypsin	AACT_HUMAN	P01011	7	1.61982e-12	70.2884
ATP-citrate synthase	ACLY_BOVIN	Q32PF2	9	1.16199e-10	70.1948
Actin-10	ACT10_DICDI	Q54GX7	10	1.06587e-09	74.2337
Alpha-actinin-1	ACTN1_BOVIN	Q3B7N2	6	8.29197e-09	50.2067
Ankyrin-1	ANK1_HUMAN	P16157	6	5.42284e-09	60.2544
Potassium-transporting ATPase alpha chain 2	AT12A_BUFMA	Q92036	5	6.38553e-10	50.2363
Na(+)/K(+) ATPase alpha-1 subunit	AT1A1_ANGAN	Q92030	20	4.55191e-13	130.278
Na(+)/K(+) ATPase alpha-3 subunit	AT1A3_OREMO	P58312	6	4.66849e-11	50.2629
SR Ca(2+)-ATPase 1	AT2A1_BOVIN	Q0VCY0	6	6.02236e-08	58.2309
Plasma membrane calcium-transporting ATPase 1	AT2B1_HUMAN	P20020	16	8.84721e-10	90.2319
Probable phospholipid-transporting ATPase IA	AT8A1_BOVIN	Q29449	11	5.32023e-07	70.2447
ATPase family AAA domain-containing protein 3	ATAD3_BOVIN	A7YWC4	4	3.03921e-05	40.1375
ATP synthase subunit beta 1	ATPB1_BRASB	A5E950	9	4.4198e-12	68.243
Calcium-binding protein 39	CAB39_BOVIN	Q29RI6	6	1.16644e-06	66.1851
Cullin-associated NEDD8-dissociated protein 1	CAND1_BOVIN	A7MBJ5	14	6.49074e-07	70.1753
Alpha-S1-casein	CASA1_BOVIN	P02662	4	5.01744e-08	40.2007
Coiled-coil domain-containing protein 6	CCDC6_HUMAN	Q16204	4	0.000177692	40.1431
Chloride channel protein	CICH_TORCA	P35522	49	1.11022e-16	280.372
Mitochondrial aspartate glutamate carrier 1	CMC1_HUMAN	O75746	9	2.2782e-07	58.1874
Complement C3	CO3_HUMAN	P01024	11	5.55112e-16	110.291
Coatomer subunit alpha	COPA_BOVIN	Q27954	9	5.07953e-07	90.182
Choline transporter-like protein 1	CTL1_TORMA	Q9I9B9	4	3.19315e-07	40.1898
DNA damage-binding protein 1	DDB1_BOVIN	A1A4K3	4	2.4201e-05	40.1556
Dystrophin	DMD_CANFA	O97592	5	2.47699e-09	50.2452
Dystrobrevin alpha	DTNA_HUMAN	Q9Y4J8	4	1.11035e-06	40.205
Cytoplasmic dynein 1 heavy chain 1	DYHC1_HUMAN	Q14204	58	1.23295e-10	250.234
Dysferlin	DYSF_HUMAN	O75923	4	4.74949e-05	40.1681
Elongation factor 1-alpha, somatic form	EF1A0_XENLA	P13549	5	2.44532e-06	44.2023
EH domain-containing protein 1	EHD1_BOVIN	Q5E9R3	20	1.26906e-07	140.217
Electromotor neuron-associated protein 1	ENP1_TORCA	P14400	4	5.06689e-07	40.2624
Erlin-1	ERLN1_HUMAN	O75477	5	1.32308e-06	50.2124
Filamin-A	FLNA_HUMAN	P21333	6	5.96133e-07	40.1712
Flotillin-1	FLOT1_BOVIN	Q08DN8	7	5.92948e-11	40.1995
Flotillin-2	FLOT2_CARAU	O42305	5	7.4423e-08	50.2146
Glyceraldehyde-3-phosphate dehydrogenase, testis-specific	G3PT_BOVIN	Q2KJE5	5	8.00575e-09	48.2162
Guanine nucleotide-binding protein G(i) subunit alpha-1	GNAI1_BOVIN	P63097	5	1.6398e-12	50.2764
Histone H4.1	H41_ASHGO	Q757K0	4	6.42592e-08	40.1885
Heat shock protein HSP 90-alpha 1	H90A1_DANRE	Q90474	16	0.000152036	50.1561
Putative heat shock protein HSP 90-beta-3	H90B3_HUMAN	Q58FF7	5	0.000221538	50.1494
Hornerin	HORN_HUMAN	Q86YZ3	4	4.98155e-07	40.1686
Haptoglobin-related protein	HPTR_HUMAN	P00739	7	6.80188e-05	68.1881
Heat shock 70 kDa protein 1A	HS71A_BOVIN	Q27975	5	1.3905e-08	44.2279
Heat shock 70 kDa protein	HSP70_CHICK	P08106	8	1.46309e-06	60.2003
14 kDa transmembrane protein	I14K_TORMA	Q91499	4	1.91822e-05	40.1662
Ig gamma-1 chain C region	IGHG1_HUMAN	P01857	4	1.18239e-11	40.2437
Importin subunit beta-1	IMB1_HUMAN	Q14974	8	2.98034e-09	70.2774
Keratin, type I cytoskeletal 10	K1C10_BOVIN	P06394	16	8.39301e-07	108.202
Keratin, type I cuticular Ha1	K1H1_HUMAN	Q15323	4	5.27536e-07	40.1753
Keratin, type I microfibrillar 48 kDa, component 8C-1	K1M1_SHEEP	P02534	4	9.67348e-09	40.2195
Keratin, type II cytoskeletal 2 epidermal	K22E_HUMAN	P35908	35	9.91726e-08	120.209
Keratin, type II cytoskeletal 5	K2C5_HUMAN	P13647	7	1.6185e-06	50.1489
Keratin, type II cytoskeletal 6A	K2C6A_HUMAN	P02538	9	2.32769e-11	70.2367
Keratin, type II microfibrillar, component 7C	K2M2_SHEEP	P15241	4	9.23324e-06	40.1757
Calcium/calmodulin-dependent protein kinase type II delta 2 chain	KC2D2_DANRE	Q6DGS3	7	3.76388e-11	50.2607
Laminin subunit gamma-1	LAMC1_HUMAN	P11047	11	9.36408e-10	80.2327
NADP-dependent malic enzyme, mitochondrial	MAON_HUMAN	Q16798	4	0.000279632	40.1864
Major vault protein	MVP_DISOM	Q90405	10	2.07978e-11	80.2563
Myosin-10	MYH10_BOVIN	Q27991	47	1.82854e-12	138.318
Myosin-11	MYH11_CHICK	P10587	15	7.19839e-08	70.1905
NAD(P) transhydrogenase, mitochondrial	NNTM_BOVIN	P11024	4	3.1866e-07	40.2153
Vesicle-fusing ATPase	NSF_CRIGR	P18708	10	1.79797e-10	56.199
POTE ankyrin domain family member E	POTEE_HUMAN	Q6S8J3	5	4.77332e-09	40.2323
26S protease regulatory subunit 6A-A	PR6AA_XENLA	O42587	6	8.26794e-11	40.2534
26S protease regulatory subunit 6B	PRS6B_BOVIN	Q3T030	6	4.71734e-12	60.3158
26S protease regulatory subunit 7	PRS7_BOVIN	Q5E9F9	15	3.17007e-08	128.218
Proteasome subunit alpha type-1	PSA1_BOVIN	Q3T0X5	4	1.76933e-05	40.1529
26S proteasome non-ATPase regulatory subunit 11	PSD11_BOVIN	Q2KI42	6	7.20761e-07	40.2177
26S proteasome non-ATPase regulatory subunit 12	PSD12_BOVIN	Q2KJ25	4	2.0579e-06	40.1667
26S proteasome non-ATPase regulatory subunit 14	PSDE_HUMAN	O00487	4	2.07722e-09	40.2891
26S proteasome non-ATPase regulatory subunit 1	PSMD1_CHICK	Q5F418	9	4.48743e-06	58.1669
26S proteasome non-ATPase regulatory subunit 2	PSMD2_BOVIN	P56701	12	1.03739e-11	100.247
Ras-related protein Rab-1A	RAB1A_CANFA	P62822	8	1.39666e-12	60.2817
Ras-related protein Rab-7a	RAB7A_BOVIN	Q3T0F5	15	9.75052e-09	80.2438
Ras-related C3 botulinum toxin substrate 1	RAC1_BOVIN	P62998	5	3.61711e-12	50.2785
Ras-related protein Rap-1A	RAP1A_BOVIN	P62833	7	5.95271e-08	58.26
43 kDa receptor-associated protein of the synapse	RAPSN_TORCA	P09108	22	3.38084e-08	160.239
40S ribosomal protein S25	RS25_BOVIN	Q56JX5	6	2.64267e-06	40.1805
40S ribosomal protein S3-A	RS31_XENLA	P02350	14	4.0915e-06	70.2503
40S ribosomal protein S3a	RS3A_BOVIN	Q56JV9	5	1.01535e-10	50.2856
40S ribosomal protein S4, X isoform	RS4X_CERAE	Q76N24	12	8.32775e-08	70.198
Septin-7	SEPT7_BOVIN	Q6Q137	5	4.301e-12	50.258
SITS-binding protein	SP15_TORCA	P19965	41	3.33067e-15	280.315
Spectrin beta chain, erythrocyte	SPTB1_HUMAN	P11277	5	1.65285e-07	40.1878
Spectrin beta chain, brain 1	SPTB2_HUMAN	Q01082	60	7.06102e-13	184.282
Synaptotagmin-B	SY62_DISOM	P24506	9	4.76619e-12	50.3405
Synuclein	SYU_TORCA	P37379	12	7.19425e-13	100.3
T-complex protein 1 subunit eta	TCPH_BOVIN	Q2NKZ1	9	3.44684e-10	60.2246
Talin-1	TLN1_CHICK	P54939	11	5.25349e-06	50.1475
Talin-2	TLN2_HUMAN	Q9Y4G6	10	7.8386e-09	50.1608
Ubiquitin carboxyl-terminal hydrolase 7	UBP7_CHICK	Q6U7I1	5	2.37998e-06	50.1631
V-type proton ATPase subunit d 1	VA0D1_BOVIN	P61420	4	1.19905e-06	40.2084
Synaptic vesicle membrane protein VAT-1	VAT1_TORCA	P19333	21	5.36793e-12	120.249
V-type proton ATPase 116 kDa subunit a isoform 1	VPP1_BOVIN	Q29466	5	3.95577e-07	50.2036
Exportin-2	XPO2_BOVIN	A5D785	6	2.40446e-06	60.1921

## Sheet: ID_only_in_2D_SDS-PAGE
Proteins identified only by searching MALDI TOFTOF MS data with UniProtKB:
Proteins resolved in 2D IEF SDS-PAGE and analysed by MALDI TOFTOF MS and/or ESI-LTQ-MSMS and idenfied byMASCOT or Bioworks3.1-Sequest referencing UniProtKB/SwissProt DB
2D unique MALDI/LTQ				2D ESI-LTQ-MSMS			2D MALDI-MSMS
Spot#	Protein Name	DB:Uniprot ID	Uniprot AC	Unique Peptide Count*	P-value**	Xcorr**	Spectra	Pep. Count	Protein Score	Protein Score C. I. %	Total Ion Score	Total Ion C. I. %	PI	Coverage %	MASS	*Includes CM oxidations	**Top Individual Score Found
44	Aspartate aminotransferase, cytoplasmic	AATC_RAT	P13221				26	19	317	100	193	100	6.73	42	46628
48	Aconitate Hydratase	ACON_BOVIN	P20004	9	90.2159	90.2							7.9		85
47	Aconitate hydratase, mitochondrial	ACON_RAT	Q9ER34				26	23	260	100	171	100	7.87	31	86121
64	Fructose-bisphosphate aldolase A	ALDOA_RAT	P05065				25	12	141	100	54	99.903	8.4		39783
127	Aldose reductase	ALDR_MOUSE	P45376				26	15	140	100	63	99.969	6.71	38	36052
63	2',3'-cyclic-nucleotide 3'-phosphodiesterase	CN37_RAT	P13233				26	15	136	100	42	97.995	9.03	33	47638
67	Cofilin-1	COF1_HUMAN	P23528				26	8	125	100	68	99.995	8.16		18792
37	Dihydropyraminidase	DPYL2_BOVIN	O02675	8	80.2014	80.2							5.95		62
93	Dihydropyraminidase	DPYL2_BOVIN	O02675	12	120.238	120.2							5.95		62.2
137	Dihydropyraminidase	DPYL2_BOVIN	O02675	6	60.1876	60.2							5.95		62
30	Dihydropyrimidinase-related protein 2	DPYL2_RAT	P47942				26	24	432	100	258	100	5.95	56	62638
129	Dihydropyrimidinase-related protein 5	DPYL5_RAT	Q9JHU0				26	11	108	100	79	99.999	6.6	16	62071
50	Dynamin-1	DYN1_BOVIN	Q08DF4	7	68.1801	68.2							6.44		96.2
51	Dynamin-1	DYN1_BOVIN	Q08DF4	5	48.1517	48.2							6.44		96.2
52	Dynamin-1	DYN1_BOVIN	Q08DF4	5	48.154	48.2							6.44		96.2
53	Dynamin-1	DYN1_BOVIN	Q08DF4	6	58.1777	58.2							6.44		96.2
54	Dynamin-1	DYN1_BOVIN	Q08DF4	5	50.1714	50.2							6.44		96.2
31	Alpha-enolase	ENOA_RAT	P04764				26	12	294	100	239	100	6.16		47440
13	Gamma-enolase	ENOG_MOUSE	P17183				26	17	149	100	76	99.999	4.99		47609.1
125	S-formylglutathione hydrolase	ESTD_RAT	B0BNE5				26	8	86	99.866	59	99.899	6.44	24	31971
133	Fascin	FSCN1_HUMAN	Q16658	5	50.1685	50.2							6.81		54.5
135	Glucose-6-phosphate 1-dehydrogenase X	G6PD1_MOUSE	Q00612	10	98.2131	98.2							6.07		59
110	4-aminobutyrate aminotransferase, mitochondrial	GABT_MOUSE	P61922				26	9	93	99.977	68	99.981	8.35		57100
14	Glial fibrillary acidic protein	GFAP_RAT	P47819				24	21	251	100	51	99.392	5.35	48	49984
33	Glutamine synthetase	GLNA_RAT	P09606				26	18	276	100	179	100	6.64	44	42982
73	Heat shock 70 protein4	HSP74_CANFA	Q2TFN9	5	50.205	50.2							5.13		94
49	phosphofruktokinase	K6PP_RAT	P47860	11	110.182	110.2							6.94		85.7
89	Creatine kinase B-type	KCRB_BOVIN	Q5EA61				24	10	128	100	54	99.721	5.47		42977.5
15	Creatine kinase B-type	KCRB_RAT	P07335				26	16	461	100	376	100	5.39	52	42983
45	Creatine kinase, ubiquitous mitochondrial	KCRU_RAT	P25809				14	7	86	99.886	28	0	8.72	15	47398
146	Galectin-1	LEG1_RAT	P11762				26	8	103	99.998	42	94.909	5.14	49	15189
84	Myelin basic protein	MBP_MOUSE	P04370				24	8	120	100	71	99.997	9.58		27151
82	Myelin basic protein	MBP_RAT	P02688				20	7	111	100	64	99.97	11.25	30	21546
32	Malate dehydrogenase, cytoplasmic	MDHC_RAT	O88989				24	10	173	100	133	100	6.16	35	36631
126	Malate dehydrogenase, cytoplasmic	MDHC_RAT	O88989				26	11	167	100	115	100	6.16	28	36631
127	Malate dehydrogenase, cytoplasmic	MDHC_RAT	O88989				26	10	113	100	51	99.593	6.16	25	36631
81	Nucleoside diphosphate kinase A1	NDKA1_XENLA	P70010				21	6	99	99.994	57	99.775	6.14		17592
143	Neurofilament heavy polypeptide	NFH_HUMAN	P12036	6	60.1876	60.2							5.99		112.4
2	Neurofilament heavy polypeptide	NFH_RAT	P16884				26	35	257	100	52	99.702	5.74	30	115593
88	Neurofilament heavy polypeptide	NFH_RAT	P16884				13	12	87	99.903	33	62.249	5.74	11	115593
145	Neurofilament light polypeptide	NFL_BOVIN	P02548	4	40.1371	40.1							4.59		62.5
4	Neurofilament light polypeptide	NFL_RAT	P19527				16	16	260	100	83	100	4.63	28	61355
142	Neurofilament light polypeptide	NFL_RAT	P19527				26	28	327	100	114	100	4.63	44	61355
86	Neurofilament light polypeptide	NFL_RAT	P19527				26	30	371	100	161	100	4.63	51	61355
25	Neurofilament medium polypeptide	NFM_BOVIN	O77788	13	128.236	128.2							4.9		103
144	Neurofilament medium polypeptide	NFM_BOVIN	O77788	4	40.1873	40.2							4.91		103
3	Neurofilament medium polypeptide	NFM_RAT	P12839				22	17	154	100	55	99.793	4.77		95848
24	Neurofilament medium polypeptide	NFM_RAT	P12839				26	21	177	100	91	100	4.77	24	95848
72	Neurofilament medium polypeptide	NFM_RAT	P12839				26	18	149	100	52	99.813	4.77	19	95848
87	Neurofilament medium polypeptide	NFM_RAT	P12839				7	6	76	98.598	17	0	4.77	8	95848
10	Peroxiredoxin-2	PRDX2_MOUSE	Q61171				26	6	112	100	92	100	5.2	26	21936
146	Parvalbumin alpha	PRVA_RAT	P02625				26	10	153	100	72	99.996	5	71	11918
158	Heat shock protein 105 kDa	HS105_BOVIN	Q011M3	5	50.1908	50.2							5.24		96726
139	NAD-dependent deacetylase sirtuin-2	SIRT2_RAT	Q5RJQ4				26	11	177	100	132	100	6.67	29	39921
40	NAD-dependent deacetylase sirtuin-2	SIRT2_RAT	Q5RJQ4				26	8	86	99.886	55	99.648	6.67	25	39921
66	Superoxide dismutase [Mn], mitochondrial	SODM_RAT	P07895				25	7	72	96.714	15	0	8.96	33	24887
155	Succinyl-CoA ligase [ADP-forming] subunit beta, mitochondrial	SUCB1_MOUSE	Q9Z2I9				26	12	183	100	103	100	6.57	19	50424
149	Transgelin-3	TAGL3_RAT	P37805				26	11	200	100	102	100	10.77	54	10471
103	Tubulin beta-2 chain	TBB2_XENLA	P13602				17	6	70	95.465	35	74.581	4.81	18	50148
9	Ubiquitin carboxyl-terminal hydrolase isozyme L1	UCHL1_RAT	Q00981				26	6	108	100	74	99.999	5.14		25165
68	Cytochrome b-c1 complex subunit Rieske, mitochondrial	UCRI_RAT	P20788				18	6	193	100	167	100	9.04	16	29712
108	V-type proton ATPase subunit E 1	VATE1_RAT	Q6PCU2				26	15	167	100	51	99.428	8.44	46	26198
107	Voltage-dependent anion-selective channel protein 1	VDAC1_RABIT	Q9TT15				26	9	120	100	47	98.945	8.62	44	30836

## Sheet: List-435_Proteins_ID
14 kDa transmembrane protein
14-3-3 protein beta/alpha
14-3-3 protein epsilon
14-3-3 protein gamma
14-3-3 protein zeta/delta
2',3'-cyclic-nucleotide 3'-phosphodiesterase
26S protease regulatory subunit 4
26S protease regulatory subunit 6A
26S protease regulatory subunit 6A-A
26S protease regulatory subunit 6B
26S protease regulatory subunit 7
26S protease regulatory subunit 8
26S protease regulatory subunit S10B
26S proteasome non-ATPase regulatory subunit 1
26S proteasome non-ATPase regulatory subunit 11
26S proteasome non-ATPase regulatory subunit 12
26S proteasome non-ATPase regulatory subunit 13
26S proteasome non-ATPase regulatory subunit 14
26S proteasome non-ATPase regulatory subunit 2
26S proteasome non-ATPase regulatory subunit 7
2-oxoglutarate dehydrogenase, mitochondrial
40S ribosomal protein S16
40S ribosomal protein S18
40S ribosomal protein S19
40S ribosomal protein S2
40S ribosomal protein S23
40S ribosomal protein S25
40S ribosomal protein S3
40S ribosomal protein S3a
40S ribosomal protein S3-A
40S ribosomal protein S4, X isoform
40S ribosomal protein S7
40S ribosomal protein S8
40S ribosomal protein S9
40S ribosomal protein SA (Laminin receptor 1)
43 kDa receptor-associated protein of the synapse
4-aminobutyrate aminotransferase, mitochondrial
5'-nucleotidase
5'-nucleotidase domain-containing protein 2
60 kDa heat shock protein, mitochondrial
60S acidic ribosomal protein P0
60S ribosomal protein L10
60S ribosomal protein L10a
60S ribosomal protein L12
60S ribosomal protein L13
60S ribosomal protein L13a
60S ribosomal protein L14
60S ribosomal protein L15
60S ribosomal protein L17
60S ribosomal protein L18
60S ribosomal protein L23a
60S ribosomal protein L26
60S ribosomal protein L36
60S ribosomal protein L4
60S ribosomal protein L6
60S ribosomal protein L7a
60S ribosomal protein L8
6-phosphofructokinase, liver type
78 kDa glucose-regulated protein
Acetylcholine receptor subunit alpha
Acetylcholine receptor subunit beta
Acetylcholine receptor subunit delta
Acetylcholine receptor subunit gamma
Acetylcholinesterase
Acetyl-CoA acetyltransferase, mitochondrial
Aconitate Hydratase
Aconitate hydratase, mitochondrial
Actin, alpha cardiac muscle 1
Actin, alpha skeletal muscle
Actin, aortic smooth muscle
Actin, cytoplasmic 1
Actin, cytoplasmic 2
Actin-1
Actin-10
Actin-related protein 2/3 complex subunit 2
Actin-related protein 2/3 complex subunit 4
Activated RNA polymerase II transcriptional coactivator p15
Adenosylhomocysteinase
Adenylate kinase isoenzyme 1
ADP/ATP translocase 1
ADP/ATP translocase 2
ADP-ribosylation factor 1
Alcohol dehydrogenase [NADP+]
Aldehyde dehydrogenase, mitochondrial
Aldose reductase
Alpha-1-acid glycoprotein 1
Alpha-1-antichymotrypsin
Alpha-1-antitrypsin
Alpha-2-macroglobulin
Alpha-actinin-1
Alpha-enolase
Alpha-internexin
Alpha-S1-casein
Ankyrin-1
Ankyrin-2
Annexin A2
Annexin A6
Arginase-2, mitochondrial
Aspartate aminotransferase, cytoplasmic
ATP synthase subunit alpha, mitochondrial
ATP synthase subunit b, mitochondrial
ATP synthase subunit beta 1
ATP synthase subunit beta, mitochondrial
ATP synthase subunit d, mitochondrial
ATP synthase subunit gamma, mitochondrial
ATP synthase subunit O, mitochondrial
ATPase family AAA domain-containing protein 3
ATP-citrate synthase
Beta-enolase
Bisphosphoglycerate mutase
Brain acid soluble protein 1
C4b-binding protein alpha chain
Calcium/calmodulin-dependent protein kinase type II delta 2 chain
Calcium/calmodulin-dependent protein kinase type II gamma chain
Calcium-binding protein 39
Calmodulin
Calreticulin
Carbonic anhydrase 13
Carbonyl reductase [NADPH] 1
Carnitine O-acetyltransferase
Cathepsin F
Caveolin-1
Caveolin-2
CD9 antigen
Chloride channel protein
Choline transporter-like protein 1
Clathrin heavy chain 1
Coatomer subunit alpha
Cofilin-1
Cofilin-2
Coiled-coil domain-containing protein 6
Coiled-coil-helix-coiled-coil-helix domain-containing protein 3
Collagen alpha-1(I) chain
Collagen alpha-2(I) chain
Collagen alpha-3(VI) chain
Complement C3
Complement component C6
Complement component C7
Copine-1
Creatine kinase B-type
Creatine kinase B-type
Creatine kinase M-type
Creatine kinase, ubiquitous mitochondrial
Cullin-associated NEDD8-dissociated protein 1
Cystatin-B
Cytochrome b
Cytochrome b-c1 complex subunit 1, mitochondrial
Cytochrome b-c1 complex subunit 7
Cytochrome b-c1 complex subunit Rieske, mitochondrial
Cytochrome c
Cytochrome c oxidase subunit 1
Cytochrome c oxidase subunit 4 isoform 1, mitochondrial
Cytochrome c oxidase subunit 5A
Cytochrome P450 2J2
Cytoplasmic dynein 1 heavy chain 1
Desmin
Dihydrolipoyl dehydrogenase, mitochondrial
Dihydropyraminidase
Dihydropyrimidinase-related protein 2
Dihydropyrimidinase-related protein 5
DNA damage-binding protein 1
DnaJ homolog subfamily C member 7
Dynamin-1
Dysferlin
Dystrobrevin alpha
Dystrophin
EH domain-containing protein 1
Electromotor neuron-associated protein 1
Electron transfer flavoprotein subunit alpha, mitochondrial
Elongation factor 1-alpha 2
Elongation factor 1-alpha, somatic form
Elongation factor 1-beta
Elongation factor 1-gamma
Elongation factor 2
Elongation factor Tu, mitochondrial
Endoplasmin
Enoyl-CoA hydratase, mitochondrial
Erlin-1
Erythrocyte band 7 integral membrane protein
Eukaryotic initiation factor 4A-II
Eukaryotic peptide chain release factor GTP-binding subunit ERF3A (GSPT1)
Eukaryotic translation initiation factor 1b
Eukaryotic translation initiation factor 3 subunit F
Exportin-2
F-actin-capping protein subunit alpha-2
Fascin
Fermitin family homolog 2
Ferritin heavy chain
Fibromodulin
Fibronectin
Filamin-A
Flotillin-1
Flotillin-2
Fructose-bisphosphate aldolase A
Fructose-bisphosphate aldolase C
Galectin-1
Gamma-adducin
Gamma-enolase
GATS-like protein 2
Gelsolin
Glia maturation factor beta
Glial fibrillary acidic protein
Glucose-6-phosphate 1-dehydrogenase X
Glucose-6-phosphate isomerase
Glutamate carboxypeptidase 2
Glutamate dehydrogenase 1, mitochondrial
Glutamine synthetase
Glutathione peroxidase 2
Glutathione S-transferase A
Glutathione S-transferase A4
Glutathione S-transferase P
Glyceraldehyde-3-phosphate dehydrogenase
Glyceraldehyde-3-phosphate dehydrogenase, testis-specific
Glycogen phosphorylase, brain form
GTPase Kras
GTP-binding nuclear protein Ran
Guanine nucleotide-binding protein G(i) subunit alpha-1
Guanine nucleotide-binding protein G(I)/G(S)/G(T) subunit beta-1
Guanine nucleotide-binding protein G(s) subunit alpha isoforms Xlas (Adenylate cyclase-stimulating G alpha protein)
Guanine nucleotide-binding protein subunit beta-2-like 1
Haptoglobin-related protein
Heat shock 70 kDa protein
Heat shock 70 kDa protein 1A
Heat shock 70 protein4
Heat shock protein 105 kDa
Heat shock protein HSP 90-alpha
Heat shock protein HSP 90-alpha 1
Heat shock protein HSP 90-beta
Hemoglobin subunit alpha
Hemoglobin subunit gamma-1
Heterogeneous nuclear ribonucleoprotein K
High mobility group protein B1
High mobility group protein B3
Histone H1.0
Histone H2A.V
histone H2B type 1-B
Histone H4
Histone H4.1
Hornerin
Hsc70-interacting protein
Hyaluronan and proteoglycan link protein 1
Ig gamma-1 chain C region
Importin subunit beta-1
Inositol monophosphatase
Isocitrate dehydrogenase [NADP], mitochondrial
Isovaleryl-CoA dehydrogenase, mitochondrial
Keratin, type I cuticular Ha1
Keratin, type I cytoskeletal 10
Keratin, type I cytoskeletal 9
Keratin, type I microfibrillar 48 kDa, component 8C-1
Keratin, type II cytoskeletal 1
Keratin, type II cytoskeletal 2 epidermal
Keratin, type II cytoskeletal 5
Keratin, type II cytoskeletal 6A
Keratin, type II microfibrillar, component 7C
Laminin subunit alpha-2
Laminin subunit beta-2
Laminin subunit gamma-1
L-lactate dehydrogenase A chain
L-lactate dehydrogenase B chain
Major vault protein
Malate dehydrogenase, cytoplasmic
Malate dehydrogenase, mitochondrial
Matrix-remodeling-associated protein 7
Membrane-associated progesterone receptor component 1
Methylmalonate-semialdehyde dehydrogenase [acylating], mitochondrial
Methylmalonyl-CoA mutase, mitochondrial
Mitochondrial aspartate glutamate carrier 1
Mitochondrial import receptor subunit TOM34
Mitochondrial import receptor subunit TOM70
Myelin basic protein
Myelin basic protein
Myelin protein P0
Myosin regulatory light polypeptide 9
Myosin-10
Myosin-11
Myosin-Ic
Na(+)/K(+) ATPase alpha-1 subunit
Na(+)/K(+) ATPase alpha-3 subunit
N-acetylated-alpha-linked acidic dipeptidase 2
NAD(P) transhydrogenase, mitochondrial
NAD-dependent deacetylase sirtuin-2
NAD-dependent deacetylase sirtuin-5
NADH dehydrogenase [ubiquinone] 1 alpha subcomplex subunit 4-like 2
NADH-cytochrome b5 reductase 1
NADH-cytochrome b5 reductase 3
NADH-ubiquinone oxidoreductase 75 kDa subunit
NADH-ubiquinone oxidoreductase B12
NADH-ubiquinone oxidoreductase B14 subunit
NADH-ubiquinone oxidoreductase chain 1
NADP-dependent malic enzyme, mitochondrial
Neurofilament heavy polypeptide
Neurofilament light polypeptide
Neurofilament medium polypeptide
Neuroplastin
Nidogen-2
Nucleoside diphosphate kinase A1
Nucleoside diphosphate kinase B
Parvalbumin alpha
Pentraxin-related protein PTX3
Peptidyl-prolyl cis-trans isomerase A
Peptidyl-prolyl cis-trans isomerase B
Peptidyl-prolyl cis-trans isomerase NIMA-interacting 1
Perilipin-3
Peroxiredoxin-1
Peroxiredoxin-2
Peroxiredoxin-6
Phosphate carrier protein, mitochondrial
Phosphatidylethanolamine-binding protein 1
phosphofruktokinase
Phosphoglucomutase-1
Phosphoglycerate kinase 1
Phosphoglycerate mutase 2
Phospholipid hydroperoxide glutathione peroxidase, mitochondrial
Plasma membrane calcium-transporting ATPase 1
Plectin-1
Potassium-transporting ATPase alpha chain 2
POTE ankyrin domain family member E
Probable phospholipid-transporting ATPase IA
Profilin-2
Programmed cell death 6-interacting protein
Programmed cell death protein 5
Prohibitin
Prohibitin-2
Prostaglandin E synthase 3
Proteasome activator complex subunit 4
Proteasome subunit alpha type-1
Proteasome subunit alpha type-2
Proteasome subunit alpha type-3
Proteasome subunit alpha type-5
Proteasome subunit alpha type-6
Proteasome subunit alpha type-7
Proteasome subunit beta type-3
Proteasome subunit beta type-4
Proteasome subunit beta type-5
Proteasome subunit beta type-7
Protein disulfide-isomerase A3
Protein DJ-1
Protein NipSnap homolog 2
Protein-L-isoaspartate(D-aspartate) O-methyltransferase
Putative heat shock protein HSP 90-beta-3
Pyruvate dehydrogenase E1 component subunit alpha
Pyruvate kinase isozymes M1/M2
Pyruvate kinase muscle isozyme
Ras-related C3 botulinum toxin substrate 1
Ras-related protein Rab-11A
Ras-related protein Rab-1A
Ras-related protein Rab-2A
Ras-related protein Rab-5A
Ras-related protein Rab-7a
Ras-related protein Ral-B
Ras-related protein Rap-1A
Ras-related protein R-Ras2
Receptor expression-enhancing protein 5
Reticulon-4
Rho GDP-dissociation inhibitor 1
Ribosome maturation protein SBDS
Sarcolemmal membrane-associated protein
Selenium-binding protein 1
Selenoprotein W
Septin-6
Septin-7
Serine/threonine-protein phosphatase 2A 65 kDa regulatory subunit A alpha isoform
Serine-threonine kinase receptor-associated protein
Serum albumin
Serum deprivation-response protein
Sestrin-3
SET and MYND domain-containing protein 2
S-formylglutathione hydrolase
SITS-binding protein
Sodium/potassium-transporting ATPase subunit alpha-1
sodium/potassium-transporting ATPase subunit beta-1
Sorcin
Sorting and assembly machinery component 50 homolog
Spectrin alpha chain, brain
Spectrin beta chain, brain 1
Spectrin beta chain, erythrocyte
SR Ca(2+)-ATPase 1
Stress-induced-phosphoprotein 1 (Hsc70/Hsp90-organizing protein))
Succinate dehydrogenase [ubiquinone] flavoprotein subunit, mitochondrial
Succinyl-CoA ligase [ADP-forming] subunit beta, mitochondrial
Superoxide dismutase [Mn], mitochondrial
Sushi, von Willebrand factor type A, EGF and pentraxin domain-containing protein 1
Synaptic vesicle membrane protein VAT-1
Synaptotagmin-B
Synuclein
Talin-1
Talin-2
T-complex protein 1 subunit alpha
T-complex protein 1 subunit delta
T-complex protein 1 subunit epsilon
T-complex protein 1 subunit eta
T-complex protein 1 subunit theta
Thioredoxin
Thioredoxin-dependent peroxide reductase, mitochondrial
Thymidine phosphorylase
Transforming growth factor-beta-induced protein ig-h3
Transgelin
Transgelin-3
Transitional endoplasmic reticulum ATPase
Transmembrane emp24 domain-containing protein 10
Trifunctional enzyme subunit alpha, mitochondrial
Triosephosphate isomerase
Tropomyosin alpha-1 chain
Tropomyosin alpha-4 chain
Tubulin alpha-1A chain
Tubulin alpha-4A chain
Tubulin beta-1 chain
Tubulin beta-2 chain
Tubulin beta-2C chain
Tubulin beta-6 chain
Tubulin-folding cofactor B
Tumor protein D54
Ubiquitin
Ubiquitin carboxyl-terminal hydrolase 7
Ubiquitin carboxyl-terminal hydrolase isozyme L1
ubiquitin carboxyl-terminal hydrolase isozyme L3
Uncharacterized protein C6orf130
UPF0195 protein FAM96A
UPF0414 transmembrane protein C20orf30 homolog/40S ribosomal protein S25
UPF0587 protein C1orf123
Vesicle-associated membrane protein 3
Vesicle-fusing ATPase
Vesicle-trafficking protein SEC22b
Vimentin
Vinculin
Voltage-dependent anion-selective channel protein 1
Voltage-dependent anion-selective channel protein 2
V-type proton ATPase 116 kDa subunit a isoform 1
V-type proton ATPase 16 kDa proteolipid subunit
V-type proton ATPase catalytic subunit A
V-type proton ATPase subunit B, brain isoform
V-type proton ATPase subunit d 1
V-type proton ATPase subunit E 1
WD repeat-containing protein 1
