# Supplementary material for: Integrated genomics and proteomics of the Torpedo californica electric organ: concordance with the mammalian neuromuscular junction
Source: Skelet Muscle. 2011 May 4;1:20. doi: 10.1186/2044-5040-1-20 (PMC3156643; doi:10.1186/2044-5040-1-20)
Supplement: Additional file 2 — Validation of identified Torpedo proteins in spectral data using Public Access Databases. Torpedo protein sequences listed in GenBank were collected in a single database to directly search Torpedo electric organ fractions with a Torpedo-specific protein database. Results include Torpedo proteins also identified by a search against UniProtKB, all species. UniProtKB accessions are used for consistency. The chart categorizes proteins positively identified, not identified that are expected to be found with a possible explanation, and proteins not identified that are not expected to be identified. Reviewed sequences are from the UniProtKB/Swiss-Prot database and unreviewed sequences from UniProtKB/TrEMBL. [file 2044-5040-1-20-S2.XLS]

## Sheet: Additional File 2
	Uniprot ID	Protein	Uniprot Status
UNIPROT TORCA PROTEINS SUCCESSFUL ID
1	ACES_TORCA	Acetylcholinesterase (AChE)	reviewed
2	ACHA_TORCA	Acetylcholine receptor subunit alpha	reviewed
3	ACHB_TORCA	Acetylcholine receptor subunit beta	reviewed
4	ACHD_TORCA	Acetylcholine receptor subunit delta	reviewed
5	ACHG_TORCA	Acetylcholine receptor subunit gamma	reviewed
6	AT1A_TORCA	Na(+)/K(+) ATPase alpha subunit	reviewed
7	AT1B1_TORCA	Na(+)/K(+) ATPase beta-1 subunit	reviewed
8	CALM_TORCA	Calmodulin (CaM)	reviewed
9	CICH_TORCA	Chloride channel protein (ClC-0)	reviewed
10	IF3T_TORCA	Type III intermediate filament	reviewed
11	KCRM_TORCA	Creatine kinase M-type (M-CK)	reviewed
12	RAPSN_TORCA	RAPsyn (Acetylcholine receptor-associated 43 kDa protein)	reviewed
13	SP15_TORCA	SITS-binding protein (SP105)	reviewed
14	SYU_TORCA	Synuclein	reviewed
15	VAT1_TORCA	Synaptic vesicle membrane protein VAT-1	reviewed
16	P83954_TORCA	Postsynaptic membrane protein (dystrobrevin)	unreviewed
17	Q91492_TORCA	Syntrophin	unreviewed
18	Q91493_TORCA	Dystrophin (Fragment)	unreviewed
19	ENP1_TORCA	Electromotor neuron-associated protein 1 (Fragment)	reviewed
20	Q7LZ90_TORCA	Neurofilament triplet M protein (Fragment)	unreviewed
NO ACCEPTABLE REASON FOR NO ID				Reason for no ID
1	Q07153_TORCA	Receptor tyrosine kinase (MuSK)	unreviewed	Evidence at transcript level
2	Q9PRY0_TORCA	BETA-dystroglycan homolog 50 kDa (Fragment)	unreviewed	One peptide for spectral mapping
3	Q9PRY1_TORCA	ALPHA-dystroglycan homolog 190 kDa (Fragment)	unreviewed	One peptide for spectral mapping
4	Q7LZH0_TORCA	Protein-tyrosine kinase fyk	unreviewed	Inferred from homology
5	Q7LZH1_TORCA	Protein-tyrosine kinase fyn	unreviewed	Inferred from homology
6	Q9PSL3_TORCA	MYF5 protein (Fragment)	unreviewed	Predicted
7	Q9PSL5_TORCA	MYOD protein (Fragment)	unreviewed	Predicted
8	Q9YHV1_TORCA	Dynein molecular motor protein light chain	unreviewed	Predicted
9	Q91491_TORCA	Dystrophin (Fragment)	unreviewed	Evidence at transcript level
10	Q9PV88_TORCA	Dystrophin (Fragment)	unreviewed	Predicted
11	CHST3_TORCA	Carbohydrate sulfotransferase 3 (C6ST-1)	reviewed	Moderate expression with pinpoint distribution in the ECM near synapse
ACCEPTABLE REASON FOR NO ID
1	SYB_TORCA	Synaptobrevin (VAMP-1)	reviewed	Neuronal Component
2	CSP_TORCA	Cysteine string protein (CCCS1)	reviewed	Neuronal Component
3	ENP2_TORCA	Electromotor neuron-associated protein 2 (Fragment)	reviewed	Neuronal Component
4	VACHT_TORCA	Vesicular acetylcholine transporter (VAChT)	reviewed	Neuronal Component
5	Q7LZ63_TORCA	Synaptophysin	unreviewed	Predicted: Presynaptic Membrane
6	Q7LZS5_TORCA	VAT-1 protein	unreviewed	Torpedo synaptic vesicles
7	Q90XI1_TORCA	RAG2 (Fragment)	unreviewed	Nucleus of B and T- lymphosyctes
8	Q91494_TORCA	Transporter (GAT-1-like GABA transporter)	unreviewed	Neuronal Component
9	Q9PSE0_TORCA	Proteolipid protein DM GAMMA (Fragment)	unreviewed	Brain
10	Q9PSE1_TORCA	Proteolipid protein DM ALPHA (Fragment)	unreviewed	Brain
11	Q9PSL4_TORCA	Myogenin (Fragment)	unreviewed	MRF-not be expressed in EO
12	Q9PVD0_TORCA	Growth hormone (Fragment)	unreviewed	Secreted-Inferred from homology
13	Q9TPK4_TORCA	MHC class II antigen (Fragment)	unreviewed	Predicted
