# Supplementary material for: Integrated genomics and proteomics of the Torpedo californica electric organ: concordance with the mammalian neuromuscular junction
Source: Skelet Muscle. 2011 May 4;1:20. doi: 10.1186/2044-5040-1-20 (PMC3156643; doi:10.1186/2044-5040-1-20)
Supplement: Additional file 3 — Torpedo californica electric organ proteome classified according to tissue expression or associated function. All proteins identified by mass spectral mapping (listed in Additional file 1) were queried in UniProtKB for annotation of tissue expression and or function then categorized as electric organ (EO) specific, neuromuscular junction (NMJ) specific, muscle specific or highly expressed in muscle, likely expressed in muscle based on function, expressed in neurons, or functions in metabolism and energy production. Torpedo cDNA sequences were queried by blastx (standard genetic code, Swiss-Prot, default algorithm parameters except for BLOSSUM80 scoring matrix) to obtain a protein identification with high sequence similarity. [file 2044-5040-1-20-S3.XLS]

## Sheet: Additional File 3
	EO Specific
1	SITS-binding protein
2	Type III intermediate filament
3	Major vault protein
4	Chloride channel protein
5	Electromotor neuron-associated protein 1 (Fragment)
6	14 kDa transmembrane protein
	NMJ Specific
3	43 kDa receptor-associated protein of the synapse (Acetylcholine receptor-associated 43 kDa protein)
4	Acetylcholine receptor subunit alpha
5	Acetylcholine receptor subunit beta
6	Acetylcholine receptor subunit delta
7	Acetylcholine receptor subunit gamma
8	Acetylcholinesterase
	Muscle Specific/Highly Expressed
1	14-3-3 protein gamma (Protein kinase C inhibitor protein 1)
2	78 kDa glucose-regulated protein (Heat shock 70 kDa protein 5)
3	Actin, alpha cardiac muscle 1 (Alpha-cardiac actin)
4	Actin, alpha skeletal muscle (Alpha-actin-1)
5	Alpha-actinin-1 (Alpha-actinin cytoskeletal isoform) (F-actin cross-linking protein)
6	Ankyrin-1 (Ankyrin-R)
7	Ankyrin-2 (Ankyrin-B)
8	Calcium/calmodulin-dependent protein kinase type II delta 2 chain
9	Calmodulin
10	Calreticulin (Calregulin)
11	Cofilin-2 (muscle isoform)
12	Coiled-coil domain-containing protein 6 (Papillary thyroid carcinoma-encoded protein)
13	Collagen alpha-1(I) chain (Alpha-1 type I collagen)
14	Collagen alpha-2(I) chain (Alpha-2 type I collagen)
15	Collagen alpha-3(VI) chain
16	Creatine kinase M-type (Creatine kinase M chain)
17	Cytoplasmic dynein 1 heavy chain 1
18	Desmin
19	Dysferlin (Dystrophy-associated fer-1-like protein)
20	Dystrobrevin alpha (Dystrophin-related protein 3)
21	Erythrocyte band 7 integral membrane protein (Stomatin)
22	Fermitin family homolog 2 (Pleckstrin homology domain-containing family C member 1) (Mitogen-inducible gene 2 protein)
23	Fibromodulin (Collagen-binding 59 kDa protein) (Keratan sulfate proteoglycan fibromodulin)
24	Fibronectin (Cold-insoluble globulin)
25	Filamin-A (Filamin-1) (Endothelial actin-binding protein) (Actin-binding protein 280)
26	Galectin-1 (Lectin galactoside-binding soluble 1) (Beta-galactoside-binding lectin L-14-I) (Galaptin) (14 kDa lectin)
27	Gelsolin (Actin-depolymerizing factor) (Brevin)
28	Glutathione S-transferase A4
29	Heat shock 70 kDa protein
30	Heat shock 70 kDa protein 1A
31	Heat shock protein HSP 90-beta
32	Hyaluronan and proteoglycan link protein 1 (Proteoglycan link protein) (Cartilage link protein)
33	Laminin subunit alpha-2 (Laminin M chain) (Merosin heavy chain)
34	Laminin subunit beta-2 (S-laminin) (Laminin B1s chain)
35	Laminin subunit gamma-1 (Laminin B2 chain)
36	Lumican (Keratan sulfate proteoglycan lumican) (KSPG lumican)
37	Myosin regulatory light polypeptide 9 (Myosin regulatory light chain 2, smooth muscle isoform) (20 kDa myosin light chain)
38	Nidogen-2 (Osteonidogen)
39	Parvalbumin alpha
40	Plasma membrane calcium-transporting ATPase 1 (Plasma membrane calcium pump isoform 1)
41	Plectin-1 (300 kDa intermediate filament-associated protein) (Fragment)
42	Potassium-transporting ATPase alpha chain 2 (Non-gastric H(+)/K(+) ATPase subunit alpha)
43	Probable phospholipid-transporting ATPase IA (Chromaffin granule ATPase II) (ATPase class I type 8A member 1)
44	Profilin-2 (
45	Protein DJ-1 (Oncogene DJ1) (Parkinson disease protein 7)
46	Protein NipSnap homolog 2
47	Pyruvate kinase muscle isozyme
48	Ras-related protein Rab-7a
49	Ras-related protein R-Ras2 (Ras-like protein TC21) (Teratocarcinoma oncogene)
50	Sarcolemmal membrane-associated protein (Sarcolemmal-associated protein)
51	Sarcoplasmic/endoplasmic reticulum calcium ATPase 1 (Calcium pump 1) , fast twitch skeletal muscle isoform
52	Serum deprivation-response protein (Phosphatidylserine-binding protein)
53	SH3 domain-binding glutamic acid-rich protein (21-glutamic acid-rich protein)
54	Sodium/potassium-transporting ATPase subunit alpha
55	Sodium/potassium-transporting ATPase subunit alpha-1
56	Sodium/potassium-transporting ATPase subunit alpha-3
57	Sodium/potassium-transporting ATPase subunit beta-1
58	Spectrin alpha chain, brain (Spectrin, non-erythroid alpha chain) (Fodrin alpha chain)
59	Spectrin beta chain, brain 1 (Spectrin, non-erythroid beta chain 1) (Beta-II spectrin) (Fodrin beta chain)
60	Stress-induced-phosphoprotein 1 (Hsc70/Hsp90-organizing protein) (Hop) (Transformation-sensitive protein IEF SSP 3521)
61	Talin-1
62	Talin-2
63	T-complex protein 1 subunit alpha A (TCP-1-alpha) (Tailless complex polypeptide 1A)
64	T-complex protein 1 subunit delta (CCT-delta)
65	T-complex protein 1 subunit eta (CCT-eta)
66	T-complex protein 1 subunit theta (CCT-theta)
67	Transforming growth factor-beta-induced protein ig-h3 (Kerato-epithelin) (RGD-containing collagen-associated protein)
68	Transgelin-3 (Neuronal protein NP25)
69	Tropomyosin alpha-1 chain (Tropomyosin-1) (Alpha-tropomyosin)
70	Tropomyosin alpha-3 chain (Tropomyosin-3) (Gamma-tropomyosin) (Tropomyosin-5)
71	Tropomyosin alpha-4 chain (Tropomyosin-4)
72	Tubulin alpha-1A chain (Tubulin alpha-2 chain)
73	Tubulin beta-1 chain
74	Vacuolar protein sorting-associated protein 35 (Maternal-embryonic 3)
75	Vimentin
76	Vinculin (Metavinculin)
	Likely Muscle Associated
1	Caveolin-2
2	Clathrin heavy chain 1
3	Coatomer subunit alpha (HEP-COP) [Cleaved into: Xenin (Xenopsin-related peptide); Proxenin]
4	Cofilin-1 (Cofilin, non-muscle isoform) (18 kDa phosphoprotein)
5	Dynamin-1
6	F-actin-capping protein subunit alpha-2 (CapZ alpha-2)
7	Fascin (Singed-like protein) (55 kDa actin-bundling protein)
8	Gamma-adducin (Adducin-like protein 70)
9	GTPase KRas (K-Ras 2) (Ki-Ras) (c-K-ras) (c-Ki-ras) [Cleaved into: GTPase KRas, N-terminally processed]
10	Guanine nucleotide-binding protein G(i) subunit alpha-1 (Adenylate cyclase-inhibiting G alpha protein)
11	Guanine nucleotide-binding protein G(I)/G(S)/G(T) subunit beta-1 (Transducin beta chain 1)
12	Guanine nucleotide-binding protein subunit beta-2-like 1 (Cell proliferation-inducing gene 21 protein)
13	Heat shock protein HSP 90-alpha
14	Mitochondrial import receptor subunit TOM34 (Translocase of outer membrane 34 kDa subunit)
15	NAD-dependent deacetylase sirtuin-2 (SIR2-like protein 2)
16	Nucleoside diphosphate kinase B (nm23-H2) (C-myc purine-binding transcription factor PUF)
17	Protein disulfide-isomerase A3 (ERp60) (p58) (ERp57) (58 kDa glucose-regulated protein)
18	Ras-related protein Rab-1A
19	Ras-related protein Rap-1A (GTP-binding protein smg-p21A)
20	Reticulon-4 (Nogo protein) (Foocen) (Neuroendocrine-specific protein)(Reticulon-5)
21	Rho GDP-dissociation inhibitor 1 (Rho-GDI alpha)
22	Septin-6
23	Serine-threonine kinase receptor-associated protein (UNR-interacting protein) (MAP activator with WD repeats)
24	Sorcin (22 kDa protein) (V19)
25	Stomatin-like protein 3
26	Transgelin (Smooth muscle protein 22-alpha) (WS3-10) (22 kDa actin-binding protein)
27	Transmembrane emp24 domain-containing protein 10 (21 kDa transmembrane-trafficking protein)
28	Tubulin beta chain (Tubulin beta-5 chain)
29	WD repeat-containing protein 1 (Actin-interacting protein 1) (NORI-1)
	Neuronal Specific
1	2',3'-cyclic-nucleotide 3'-phosphodiesterase (CNPase)
2	Alpha-internexin (Alpha-Inx) (66 kDa neurofilament protein) (Neurofilament-66)
3	Ankyrin-3 (Ankyrin-G)
4	Brain acid soluble protein 1 (Neuronal axonal membrane protein NAP-22) (22 kDa neuronal tissue-enriched acidic protein)
5	Calcium/calmodulin-dependent protein kinase type II gamma chain
6	Choline transporter-like protein 1 (Solute carrier family 44 member 1)
7	Creatine kinase B-type (Creatine kinase B chain)
8	Dihydropyrimidinase-related protein 2 (Neural-specific protein NSP60)
9	Dihydropyrimidinase-related protein 5 (UNC33-like phosphoprotein 6)
10	DnaJ homolog subfamily C member 7 (Tetratricopeptide repeat protein 2)
11	Flotillin-2 (Reggie-1)
12	Gamma-enolase(2-phospho-D-glycerate hydro-lyase) (Neuron-specific enolase) (Enolase 2)
13	Glia maturation factor beta
14	Glial fibrillary acidic protein
15	Myelin basic protein (Myelin A1 protein)
16	Myelin protein P0 (Myelin protein zero) (Myelin peripheral protein)
17	Neurofilament heavy polypeptide (Neurofilament triplet H protein) (200 kDa neurofilament protein)
18	Neurofilament light polypeptide (Neurofilament triplet L protein) (68 kDa neurofilament protein)
19	Neurofilament medium polypeptide (Neurofilament triplet M protein) (160 kDa neurofilament protein) (Neurofilament 3)
20	Neuroplastin
21	Phosphatidylethanolamine-binding protein 1 (Neuropolypeptide h3) (Raf kinase inhibitor protein) [Cleaved into (HCNP)]
22	Synaptic vesicle membrane protein VAT-1
23	Synaptotagmin-B (Synaptic vesicle protein O-p65-B)
24	Synuclein
25	T-complex protein 1 subunit epsilon (TCP-1-epsilon) (CCT-epsilon)
26	Transitional endoplasmic reticulum ATPase (15S Mg(2+)-ATPase p97 subunit) (Valosin-containing protein)
27	Tubulin alpha-1A chain (Tubulin alpha-3 chain)
28	Tubulin beta-2 chain
29	Tubulin-folding cofactor B (Tubulin-specific chaperone B) (Cytoskeleton-associated protein 1)
30	Vacuolar protein sorting-associated protein 35
	Metabolism/Energy Production
1	ATP synthase subunit beta, mitochondrial
2	Trifunctional enzyme subunit alpha, mitochondrial
3	Carnitine O-acetyltransferase
4	2-oxoglutarate dehydrogenase E1 component, mitochondrial (Alpha-ketoglutarate dehydrogenase)
5	4-aminobutyrate aminotransferase, mitochondrial (Gamma-amino-N-butyrate transaminase)
6	6-phosphofructokinase type C (Phosphofructokinase 1) (Phosphohexokinase) (Phosphofructo-1-kinase isozyme C)
7	6-phosphofructokinase, liver type (Phosphofructokinase 1) (Phosphohexokinase) (Phosphofructo-1-kinase isozyme B)
8	Acetyl-CoA acetyltransferase, mitochondrial
9	Aconitate hydratase, mitochondrial (Aconitase) (Citrate hydro-lyase)
10	Adenylate kinase isoenzyme 1 (ATP-AMP transphosphorylase 1) (Myokinase)
11	ADP/ATP translocase 1 (ADP,ATP carrier protein 1) (Solute carrier family 25 member 4) heart/skeletal muscle isoform T1)
12	ADP/ATP translocase 2
13	Alcohol dehydrogenase [NADP+] (Aldehyde reductase) (Aldo-keto reductase family 1 member A1)
14	Aldehyde dehydrogenase, mitochondrial (ALDH class 2) (ALDHI) (ALDH-E2)
15	Aldose reductase (Aldehyde reductase)
16	Alpha-enolase (2-phospho-D-glycerate hydro-lyase) (Phosphopyruvate hydratase)
17	Arginase-2, mitochondrial (Non-hepatic arginase) (Kidney-type arginase)
18	Aspartate aminotransferase, cytoplasmic (Transaminase A) (Glutamate oxaloacetate transaminase 1)
19	ATP synthase subunit alpha, mitochondrial
20	ATP synthase subunit beta 1 (F-ATPase subunit beta 1) (ATP synthase F1 sector subunit beta 1)
21	ATP synthase subunit d, mitochondrial
22	ATP synthase subunit gamma, mitochondrial (F-ATPase gamma subunit)
23	ATP synthase subunit O, mitochondrial (Oligomycin sensitivity conferral protein)
24	ATP-citrate synthase (ATP-citrate (pro-S-)-lyase) (Citrate cleavage enzyme)
25	Beta-enolase (2-phospho-D-glycerate hydro-lyase) (Muscle-specific enolase) (Skeletal muscle enolase) (Enolase 3)
26	Bisphosphoglycerate mutase (2,3-bisphosphoglycerate mutase, erythrocyte) (2,3-bisphosphoglycerate synthase) (BPG-dependent PGAM)
27	Carbonyl reductase [NADPH] 1 (Prostaglandin-E(2) 9-reductase) (Prostaglandin 9-ketoreductase)
28	Creatine kinase U-type, mitochondrial (Ubiquitous mitochondrial creatine kinase) (Acidic-type mitochondrial creatine kinase)
29	Cytochrome b (Ubiquinol-cytochrome-c reductase complex cytochrome b subunit) (Complex III subunit 3)
30	Cytochrome b-c1 complex subunit 1, mitochondrial
31	Cytochrome b-c1 complex subunit 7
32	Cytochrome b-c1 complex subunit Rieske, mitochondrial (Ubiquinol-cytochrome c reductase iron-sulfur subunit)Complex III subunit 5)
33	Cytochrome c
34	Cytochrome c oxidase subunit 1 (Cytochrome c oxidase polypeptide I)
35	Cytochrome c oxidase subunit 4 isoform 1, mitochondrial
36	Cytochrome c oxidase subunit 5A, mitochondrial (Cytochrome c oxidase polypeptide Va)
37	Cytochrome P450 2J2 (Arachidonic acid epoxygenase)
38	Dihydrolipoyl dehydrogenase, mitochondrial
39	Electron transfer flavoprotein subunit alpha, mitochondrial
40	Enoyl-CoA hydratase, mitochondrial
41	Fructose-bisphosphate aldolase A (Muscle-type aldolase)
42	Fructose-bisphosphate aldolase C (Brain-type aldolase)
43	Glucose-6-phosphate 1-dehydrogenase X
44	Glucose-6-phosphate isomerase (Phosphohexose isomerase) (Autocrine motility factor) (Neuroleukin)
45	Glutamate dehydrogenase 1, mitochondrial
46	Glutathione peroxidase 2 (Glutathione peroxidase-gastrointestinal)
47	Glyceraldehyde-3-phosphate dehydrogenase
48	Glycogen phosphorylase, brain form
49	Inositol monophosphatase (Inositol-1(or 4)-monophosphatase) (Lithium-sensitive myo-inositol monophosphatase A1)
50	Isocitrate dehydrogenase [NADP], mitochondrial (Oxalosuccinate decarboxylase)
51	Isovaleryl-CoA dehydrogenase, mitochondrial
52	L-lactate dehydrogenase A chain(LDH muscle subunit) (Renal carcinoma antigen NY-REN-59)
53	L-lactate dehydrogenase B chain (LDH heart subunit) (Renal carcinoma antigen NY-REN-46)
54	Malate dehydrogenase, cytoplasmic
55	Malate dehydrogenase, mitochondrial
56	Methylmalonate-semialdehyde dehydrogenase [acylating], mitochondrial (Aldehyde dehydrogenase family 6 member A1)
57	Methylmalonyl-CoA mutase, mitochondrial
58	NAD(P) transhydrogenase, mitochondrial (Nicotinamide nucleotide transhydrogenase) (Pyridine nucleotide transhydrogenase)
59	NADH dehydrogenase [ubiquinone] 1 alpha subcomplex subunit 4-like 2
60	NADH dehydrogenase [ubiquinone] 1 beta subcomplex subunit 3 (NADH-ubiquinone oxidoreductase B12 subunit) (Complex I-B12)
61	NADH-cytochrome b5 reductase 1 (NAD(P)H:quinone oxidoreductase type 3 polypeptide A2)
62	NADH-cytochrome b5 reductase 3 (Diaphorase-1)
63	NADH-ubiquinone oxidoreductase 75 kDa subunit
64	NADH-ubiquinone oxidoreductase chain 1 (NADH dehydrogenase subunit 1)
65	NADP-dependent malic enzyme, mitochondrial (Malic enzyme 3)
66	Nucleoside diphosphate kinase A1 (NM23/nucleoside diphosphate kinase A1)
67	Peptidyl-prolyl cis-trans isomerase NIMA-interacting 1 (Rotamase Pin1) (PPIase Pin1)
68	Phosphoglucomutase-1 (Glucose phosphomutase 1)
69	Phosphoglycerate kinase 1 (Primer recognition protein 2) (Cell migration-inducing gene 10 protein)
70	Phosphoglycerate kinase 2 (Phosphoglycerate kinase, testis specific)
71	Phosphoglycerate mutase 2 (Phosphoglycerate mutase isozyme M) (BPG-dependent PGAM 2) (Muscle-specific phosphoglycerate mutase)
72	Phospholipid hydroperoxide glutathione peroxidase, mitochondrial (GPX-4)
73	Prostaglandin E synthase 3 (Telomerase-binding protein p23) (Hsp90 co-chaperone) (Progesterone receptor complex p23)
74	Protein-L-isoaspartate(D-aspartate) O-methyltransferase (Protein-beta-aspartate methyltransferase)
75	Pyruvate dehydrogenase E1 component subunit alpha, somatic form, mitochondrial
76	Pyruvate kinase isozymes M1/M2 (Cytosolic thyroid hormone-binding protein) (THBP1) (p58)
77	Selenoprotein W
78	Sestrin-3
79	Succinate dehydrogenase [ubiquinone] flavoprotein subunit, mitochondrial
80	Succinyl-CoA ligase [ADP-forming] subunit beta, mitochondrial (Succinyl-CoA synthetase beta-A chain)
81	Thymidine phosphorylase (Platelet-derived endothelial cell growth factor) (PD-ECGF) (Gliostatin)
82	Triosephosphate isomerase (Triose-phosphate isomerase)
83	V-type proton ATPase subunit B, brain isoform
